# Supplementary material for: The Oncogenic Role of VWA8-AS1, a Long Non-Coding RNA, in Epstein–Barr Virus-Associated Oral Squamous Cell Carcinoma: An Integrative Transcriptome and Functional Analysis
Source: Int J Mol Sci. 2024 Nov 22;25(23):12565. doi: 10.3390/ijms252312565 (PMC11641457; doi:10.3390/ijms252312565)
Supplement: Supplementary file 1 [file ijms-25-12565-s001.zip]

Archive with 2 entries (2 files):
- Supplement File S1_miRNA transcriptomic profiles.txt
- Table S1_Selected OSCC RNA-seq Dataset Sample ID .pdf
