# Supplementary material for: The Oncogenic Role of VWA8-AS1, a Long Non-Coding RNA, in Epstein–Barr Virus-Associated Oral Squamous Cell Carcinoma: An Integrative Transcriptome and Functional Analysis
Source: Int J Mol Sci. 2024 Nov 22;25(23):12565. doi: 10.3390/ijms252312565 (PMC11641457; doi:10.3390/ijms252312565)
Supplement: Supplementary file 1 [file ijms-25-12565-s001.zip › Supplement File S1_miRNA transcriptomic profiles.txt]

Gene ID	N-01	N-02	N-03	N-04	N-05	N-06	N-07	N-08	N-09	N-10	N-11	N-12	N-13	N-14	N-15	N-16	T-01	T-02	T-03	T-04	T-05	T-06	T-07	T-08	T-09	T-10	T-11	T-12	T-13	T-14	T-15	T-16
hsa-let-7a-1	97004	93711	39775	79923	72259	113572	140156	41720	33263	141190	39223	114306	76495	164776	89385	73982	52035	61485	25410	43002	54605	182720	16782	53239	53885	72102	18424	65707	68721	83088	124440	86597
hsa-let-7a-2	95936	93553	39671	79908	72636	113795	139711	41387	33281	140360	39708	114460	76969	164424	90077	73715	51554	61505	25098	42954	54140	181840	16710	52545	53505	72258	18341	65253	68209	82235	123704	85810
hsa-let-7a-3	97944	94207	39713	80140	72582	112786	140451	41523	33496	141115	39852	115158	76552	164659	89774	74196	52344	61386	25397	43141	54463	182831	16705	53849	53447	72590	18646	65742	68835	83459	124228	86555
hsa-let-7b	121000	120730	76164	91786	83388	187255	167132	81081	45579	130536	46903	120446	142194	159222	111595	98333	46964	114280	64947	78858	65910	246941	11032	92227	73696	119058	34991	95889	105267	158477	235792	112284
hsa-let-7c	25947	30600	19657	36055	20659	47426	80875	37930	9844	48762	13799	43315	36740	50791	30418	28104	7386	7840	3009	18427	8403	19674	1743	2682	4206	16252	1512	9585	7655	14994	17369	33061
hsa-let-7d	1106	1966	1825	2623	1353	2589	1474	1523	549	2939	1105	2440	1650	1815	1500	2854	2126	2181	1565	1896	2877	6513	643	2678	1591	1991	1556	1656	3417	1407	5028	2039
hsa-let-7e	4753	6814	1691	5815	2970	10172	10766	2318	1212	6973	2264	7847	4478	8723	4100	7325	9553	3826	3040	4918	7074	13455	2124	9764	5690	7205	2115	6752	5520	8344	12237	5988
hsa-let-7f-1	35315	37416	12032	39826	24951	40033	43196	20452	19596	61510	14915	74059	23102	66898	37907	41296	33396	30001	9283	12662	24888	90627	32090	22570	28606	31948	9968	25769	30970	27597	47402	40025
hsa-let-7f-2	35414	37247	12034	41451	25418	40309	43036	20443	19492	60801	15554	73984	23844	67438	38173	41261	33881	30210	9017	12716	25146	90966	32258	23283	28604	31866	10069	25891	31240	27723	48410	40363
hsa-let-7g	2960	3410	1674	4111	2867	4162	4828	1630	1394	5584	1865	5190	1718	6519	3389	3538	1961	2167	776	2178	2099	5821	1029	1142	2112	2622	1564	1794	3001	3471	3649	3476
hsa-let-7i	3295	3912	1835	7164	2085	3748	1700	3086	1241	2636	3326	3658	2078	2842	2816	3957	2452	2812	1823	4373	2916	8957	739	1994	2480	5612	5916	2859	5167	3807	5972	4323
hsa-mir-1-1	3385	5161	6021	56684	12481	99	107	1216	196	216	2747	34611	17792	6003	5415	44356	9109	14	1118	6238	8196	76	38	867	3742	850	1077	8167	3436	197	2939	24
hsa-mir-1-2	3435	5306	6559	63089	13104	86	95	1300	206	223	3112	35492	19053	6171	5622	46535	9405	18	1137	6898	8435	86	33	946	3903	904	1104	8620	3640	178	3201	16
hsa-mir-100	33958	45076	26928	65618	38762	24595	22306	35232	10186	56783	28103	45440	65695	70158	52060	77209	19745	12827	9276	25024	39486	34176	853	20961	11153	45693	3962	24913	13669	14915	28256	19403
hsa-mir-101-1	44517	67381	74557	114598	78732	112167	77963	55272	21924	129110	25449	114939	108657	91176	95575	174377	25519	13502	7929	26832	66205	43095	1565	9600	23912	40962	8061	34961	43023	27073	32399	38565
hsa-mir-101-2	44818	67954	74490	115814	79122	112655	79057	56137	22227	130280	26177	116585	109167	92597	96797	175565	26105	13523	7907	27019	66717	43585	1528	9593	23965	41246	8234	35357	43195	27039	32497	39203
hsa-mir-103a-1	51582	49732	23012	126223	37500	54504	21405	26327	13821	50155	77034	58180	30752	56566	45948	45370	70074	71383	33434	103171	59428	101059	8985	100097	22485	61805	67735	44607	39806	37777	109276	71652
hsa-mir-103a-2	51658	50150	23139	125421	37825	54771	21672	26319	13622	50039	77271	58334	31130	57320	46645	45544	70779	71901	33389	103530	59209	101180	8991	99521	22506	61723	67298	44652	40073	37530	109224	71881
hsa-mir-103b-1	0	0	0	0	0	0	0	0	0	0	0	0	0	0	0	0	0	0	0	0	0	0	0	0	0	0	0	0	0	0	0	0
hsa-mir-103b-2	0	0	0	0	0	0	0	0	0	0	0	0	0	0	0	0	0	0	0	0	0	0	0	0	0	0	0	0	0	0	0	0
hsa-mir-105-1	0	0	3	1	2	1	1	0	0	1	4	14	1	5	4	2	1	7	88	21	3	23	22	1967	0	2	0	0	7	0	221	2
hsa-mir-105-2	0	1	1	1	5	1	0	0	0	0	3	10	1	7	7	1	1	4	110	24	5	17	21	2007	1	1	3	0	5	2	199	2
hsa-mir-106a	24	20	34	214	38	79	96	23	5	52	131	47	7	31	23	32	111	116	30	231	21	70	3	12	22	21	17	13	23	10	51	71
hsa-mir-106b	2103	2749	2138	3220	1869	2931	840	2618	1113	2624	1460	4727	1547	2633	2793	2691	4656	6533	2450	5740	4114	12646	1524	3199	3190	3452	3294	3437	3668	2420	8840	5159
hsa-mir-107	455	421	261	597	441	590	322	281	140	608	224	935	350	591	480	446	403	540	214	643	494	685	69	338	380	546	166	441	422	541	899	610
hsa-mir-10a	2704	10163	8503	38407	7752	4993	8589	7121	3884	186229	14987	9040	15494	12868	12135	20790	13217	20980	5695	155729	14564	10613	728	3680	12899	17857	8494	12326	10433	12938	17396	33322
hsa-mir-10b	75492	350364	229136	397110	129460	78938	52156	173977	32679	212148	407282	221411	178117	250888	235730	321616	35038	31724	40249	129237	108355	168960	8506	52263	27587	118373	169561	79613	130767	111908	81753	71566
hsa-mir-1178	0	0	0	0	0	0	0	0	0	0	0	0	0	0	0	0	0	0	0	0	0	0	0	0	0	0	0	0	0	0	0	0
hsa-mir-1179	1	0	0	3	2	1	0	0	0	0	0	1	0	1	0	1	2	0	0	1	0	0	0	0	1	4	3	2	0	0	1	0
hsa-mir-1180	47	43	24	82	20	64	17	47	16	400	33	41	45	46	48	58	64	128	85	65	75	101	15	123	43	65	33	87	75	45	212	67
hsa-mir-1181	3	1	3	4	0	9	2	1	0	2	0	4	1	3	2	2	3	1	3	0	0	0	0	3	2	0	0	4	1	0	1	3
hsa-mir-1182	0	0	0	0	0	0	0	0	0	0	0	0	0	0	0	0	0	0	0	0	1	0	0	0	0	0	0	0	0	0	0	0
hsa-mir-1183	0	0	0	0	0	0	0	0	0	0	0	0	0	0	0	0	0	0	0	0	0	0	0	0	0	0	0	0	0	0	0	0
hsa-mir-1184-1	0	0	0	0	0	0	0	0	0	0	0	0	0	0	0	0	0	0	0	0	0	0	0	0	0	0	0	0	0	0	0	0
hsa-mir-1184-2	0	0	0	0	0	0	0	0	0	0	0	0	0	0	0	0	0	0	0	0	0	0	0	0	0	0	0	0	0	0	0	0
hsa-mir-1184-3	0	0	0	0	0	0	0	0	0	0	0	0	0	0	0	0	0	0	0	0	0	0	0	0	0	0	0	0	0	0	0	0
hsa-mir-1185-1	7	1	0	8	3	3	0	1	1	0	1	2	2	2	4	26	8	0	2	0	2	3	0	3	5	0	1	2	4	3	2	2
hsa-mir-1185-2	2	0	1	6	5	1	0	0	0	0	0	1	1	0	1	1	0	1	3	1	0	1	0	0	2	0	1	0	0	0	0	0
hsa-mir-1193	0	0	1	8	0	1	1	0	0	2	0	0	0	0	0	4	0	0	0	0	1	0	0	0	0	1	0	0	0	0	0	0
hsa-mir-1197	7	3	0	3	1	4	1	2	0	2	0	2	3	5	4	3	2	2	3	0	0	2	0	1	0	2	4	1	0	1	3	1
hsa-mir-1199	0	0	0	0	0	0	0	0	0	0	0	0	0	0	0	0	0	0	0	0	0	0	0	0	0	0	0	0	0	0	0	0
hsa-mir-1200	0	0	0	0	0	0	0	0	0	0	0	0	0	0	0	0	0	0	0	0	0	0	0	0	0	0	0	0	0	0	0	0
hsa-mir-1202	0	0	0	0	0	0	0	0	0	0	0	0	0	0	0	0	0	0	0	0	0	0	0	0	0	0	0	0	0	0	0	0
hsa-mir-1203	0	0	0	0	0	0	0	0	0	0	0	0	0	0	0	0	0	0	0	0	0	0	0	0	0	0	0	0	0	0	0	0
hsa-mir-1204	0	0	0	0	0	0	0	0	0	0	0	0	0	0	0	0	0	0	0	0	0	0	0	0	0	0	0	0	0	0	0	0
hsa-mir-1205	0	0	0	0	0	0	0	0	0	0	0	0	0	0	0	0	0	0	0	0	0	0	0	0	0	0	0	0	0	0	0	0
hsa-mir-1206	0	0	0	0	0	0	0	0	0	0	0	0	0	0	0	0	0	0	0	0	0	0	0	0	0	0	0	0	0	0	0	0
hsa-mir-1207	0	0	0	0	0	0	0	0	0	0	0	0	0	0	0	0	0	0	0	0	0	0	0	0	0	0	0	0	0	0	0	0
hsa-mir-1208	0	0	0	0	0	0	0	0	0	0	0	0	0	0	0	0	0	0	0	0	0	0	0	0	0	0	0	0	0	0	0	0
hsa-mir-122	0	0	0	0	4	0	0	0	0	0	0	10	1	0	0	0	1	0	0	0	2	1	0	0	1	1	0	3	0	0	1	0
hsa-mir-1224	0	7	0	0	1	4	4	1	0	4	1	2	0	0	0	2	4	4	0	1	0	4	0	2	1	0	0	2	1	2	195	4
hsa-mir-1225	0	0	0	0	0	0	0	0	0	0	0	0	0	0	0	1	0	0	0	0	0	1	0	0	0	0	0	0	0	0	0	0
hsa-mir-1226	3	6	3	2	3	3	2	1	0	3	2	2	2	1	2	3	3	6	1	7	11	6	1	10	1	0	2	0	1	2	6	3
hsa-mir-1227	1	0	1	0	0	4	0	0	0	1	0	1	0	0	0	0	1	0	0	1	1	0	0	1	3	1	0	1	2	0	1	0
hsa-mir-1228	9	11	2	7	2	17	0	2	2	2	1	4	4	3	1	0	8	6	1	7	11	10	1	9	7	5	3	7	6	4	6	3
hsa-mir-1229	0	1	0	1	0	0	1	0	0	0	0	0	1	0	0	1	3	4	2	3	5	4	0	4	0	1	0	0	3	0	0	1
hsa-mir-1231	0	0	0	0	0	0	0	0	0	0	0	0	0	0	0	0	0	0	1	0	1	0	0	1	0	0	0	0	0	0	0	1
hsa-mir-1233-1	0	0	0	0	0	0	0	0	0	0	0	0	0	0	0	0	0	0	0	0	0	0	0	0	0	0	0	0	0	0	0	0
hsa-mir-1233-2	0	0	0	0	0	0	0	0	0	0	0	0	0	0	0	0	0	0	0	0	0	0	0	0	0	0	0	0	0	0	0	0
hsa-mir-1234	0	1	0	1	1	0	0	0	0	0	0	0	0	0	0	0	0	0	0	1	0	0	0	2	0	0	1	0	0	0	1	0
hsa-mir-1236	0	0	0	0	0	0	1	0	0	0	0	0	0	0	0	0	0	0	0	0	1	0	0	0	0	0	0	0	0	0	0	0
hsa-mir-1237	0	1	1	0	0	0	0	0	1	0	0	0	0	0	0	0	0	0	0	1	1	0	0	0	0	0	0	1	0	2	1	0
hsa-mir-1238	0	0	0	0	0	0	0	0	0	0	0	0	0	0	0	0	0	0	0	0	0	0	0	0	0	0	0	0	0	0	0	0
hsa-mir-124-1	0	1	0	0	0	0	1	0	0	1	0	0	0	0	2	2	0	0	0	0	0	0	0	0	0	1	0	0	0	0	73	0
hsa-mir-124-2	0	3	1	0	1	1	0	0	0	0	0	1	0	0	1	1	0	0	0	0	0	0	0	0	0	0	0	0	0	0	67	0
hsa-mir-124-3	0	0	0	2	0	0	0	0	0	0	0	0	0	0	2	1	0	0	0	0	0	0	0	0	0	1	0	0	0	0	79	0
hsa-mir-1243	0	1	0	3	0	0	0	1	0	0	1	2	1	2	0	2	2	0	0	0	0	0	0	0	0	1	0	0	1	0	2	0
hsa-mir-1244-1	0	0	0	0	0	0	0	0	0	0	0	0	0	0	0	0	0	0	0	0	0	0	0	0	0	0	0	0	0	0	0	0
hsa-mir-1244-2	0	0	0	0	0	0	0	0	0	0	0	0	0	0	0	0	0	0	0	0	0	0	0	0	0	0	0	0	0	0	0	0
hsa-mir-1244-3	0	0	0	0	0	0	0	0	0	0	0	0	0	0	0	0	0	0	0	0	0	0	0	0	0	0	0	0	0	0	0	0
hsa-mir-1244-4	0	0	0	0	0	0	0	0	0	0	0	0	0	0	0	0	0	0	0	0	0	0	0	0	0	0	0	0	0	0	0	0
hsa-mir-1245a	7	3	4	27	1	10	3	3	7	7	15	4	2	9	4	7	6	5	12	28	10	58	2	8	12	38	21	5	20	20	23	15
hsa-mir-1245b	0	2	0	0	0	2	0	1	0	0	0	0	0	1	0	0	0	0	1	0	1	1	0	0	0	4	0	0	0	0	0	0
hsa-mir-1246	0	0	0	1	0	0	0	0	0	1	0	5	0	1	0	0	0	0	0	2	0	4	0	1	0	1	1	2	0	0	1	0
hsa-mir-1247	1376	1484	1352	768	211	743	77	4219	562	80	362	1301	2225	1358	1356	1928	3712	90	154	238	994	416	26	2627	1392	557	225	412	829	691	600	839
hsa-mir-1248	42	3	1	40	5	5	1	4	2	5	15	6	3	5	3	4	11	4	2	48	6	16	1	7	8	4	13	9	5	0	5	11
hsa-mir-1249	6	15	3	14	4	12	1	9	1	6	5	22	9	21	18	25	8	15	10	4	7	33	8	3	15	19	6	1	26	7	40	10
hsa-mir-1250	0	0	0	2	0	0	0	0	0	0	0	0	1	0	0	0	0	1	0	0	2	1	0	0	1	1	1	1	0	0	1	0
hsa-mir-1251	4	0	5	4	46	1	7	1	0	1	1	35	2	6	8	1	0	0	0	0	2	0	0	0	0	0	0	0	0	0	0	0
hsa-mir-1252	0	0	0	0	0	0	0	0	0	0	0	0	0	0	0	0	0	0	0	0	0	0	0	0	0	0	0	0	0	0	0	0
hsa-mir-1253	0	0	0	0	0	0	0	0	0	0	0	0	0	0	0	0	0	0	0	0	0	0	0	0	0	0	0	0	0	0	0	0
hsa-mir-1254-1	1	0	0	1	2	1	0	0	0	0	1	0	0	1	0	1	3	5	1	2	4	8	0	1	0	0	5	1	0	2	3	0
hsa-mir-1254-2	0	1	3	0	1	0	0	1	0	1	1	0	0	1	1	0	0	3	3	4	2	6	0	3	1	0	2	1	0	1	2	0
hsa-mir-1255a	0	6	1	5	1	2	3	0	0	5	2	6	0	0	2	2	1	2	2	3	2	5	1	1	0	0	3	2	3	0	2	4
hsa-mir-1255b-1	0	0	0	0	0	0	0	0	0	0	0	0	0	0	0	0	0	0	0	0	0	0	0	0	0	0	0	0	0	0	0	0
hsa-mir-1255b-2	0	0	0	0	0	0	0	0	0	0	0	0	0	0	0	0	0	0	0	0	0	0	0	0	0	0	0	0	0	0	0	0
hsa-mir-1256	0	1	0	0	0	0	1	0	0	0	0	0	0	0	2	0	0	0	0	2	0	1	0	1	0	0	1	1	0	0	0	0
hsa-mir-1257	0	0	0	0	0	0	0	0	0	0	0	0	0	1	0	0	0	0	0	0	0	0	0	0	2	0	0	1	0	0	0	0
hsa-mir-1258	1	10	17	26	3	25	8	33	2	21	12	8	28	8	14	41	7	1	1	3	3	32	0	4	0	1	2	0	1	4	3	2
hsa-mir-125a	994	1921	1676	3580	1394	3809	3084	1770	566	2707	2534	1733	2451	1838	1888	3767	1667	764	1035	4416	3424	2424	283	2776	1882	1790	2156	1173	2426	1485	3124	1319
hsa-mir-125b-1	2081	2235	1893	4370	2155	2619	4407	1800	367	3260	1840	2944	2565	2665	2259	3560	1053	794	655	2282	2029	1867	125	353	540	1981	492	926	1386	1320	2116	1575
hsa-mir-125b-2	2467	2644	2119	4689	2419	2971	5421	2132	454	3671	2020	3237	3024	3024	2688	4125	1201	962	671	2597	2150	2149	146	407	593	2239	470	978	1503	1470	2300	1981
hsa-mir-126	11782	15848	14166	23611	11543	15347	4787	4446	1501	9448	12001	14185	7632	11246	12611	23447	5307	4448	4738	10080	20170	16534	741	5037	3793	6801	8794	7738	10810	5056	10449	5584
hsa-mir-1260a	0	0	0	0	0	0	0	0	0	0	0	1	0	0	0	0	0	0	0	0	0	0	0	0	0	0	0	0	0	0	0	0
hsa-mir-1260b	0	0	0	0	0	0	1	0	2	0	0	0	2	1	1	1	0	0	7	0	0	0	0	5	3	1	1	0	1	0	3	0
hsa-mir-1261	0	0	0	0	0	0	0	0	0	0	0	0	0	0	0	0	0	0	0	0	0	0	0	0	0	0	0	0	0	0	0	0
hsa-mir-1262	15	9	1	5	10	13	10	6	5	10	11	8	9	8	18	7	6	0	9	10	5	17	1	5	6	3	4	7	6	4	5	4
hsa-mir-1263	0	0	0	0	0	0	0	0	0	0	0	0	0	0	0	0	0	0	0	0	0	0	0	0	0	0	0	0	0	0	0	0
hsa-mir-1264	0	0	0	0	0	0	0	0	0	1	0	0	0	0	0	0	0	0	0	0	0	0	0	0	0	0	0	0	0	0	0	0
hsa-mir-1265	0	0	2	0	0	1	1	1	0	0	0	0	1	0	0	1	0	0	0	0	0	0	0	0	0	0	0	0	0	0	0	0
hsa-mir-1266	7	20	11	24	5	52	49	18	3	97	14	24	28	13	6	39	16	31	66	78	10	18	5	16	3	9	8	10	6	4	69	31
hsa-mir-1267	0	0	0	0	0	0	0	0	0	0	0	0	0	0	0	0	0	0	0	0	0	0	0	0	0	0	0	0	0	0	0	0
hsa-mir-1268a	0	0	0	0	0	0	0	0	0	0	0	0	0	0	0	0	0	0	0	0	0	0	0	0	0	0	0	0	0	0	0	0
hsa-mir-1268b	0	0	0	0	0	0	0	0	0	0	0	0	0	0	0	0	0	0	0	0	0	0	0	0	0	0	0	0	0	0	0	0
hsa-mir-1269a	3	4	6	18	21	9	2	37	30	18	0	2	2	13	37	1	1537	203	91	284	2090	4638	32	2524	2	2	4	332	679	1	4820	2
hsa-mir-1269b	0	0	0	0	0	2	0	0	0	16	3	1	0	0	0	3	0	0	0	0	0	3303	0	0	0	3	0	220	1	0	1	322
hsa-mir-127	10925	6471	8116	38085	9910	15527	8098	4517	1881	5118	3929	12760	18894	6148	8224	141496	6166	1467	4370	9429	17427	10094	764	2279	4451	10481	2169	5303	6332	8040	11616	5747
hsa-mir-1270	4	4	0	10	3	7	2	0	1	0	5	7	0	2	7	3	4	1	1	4	1	17	0	1	6	4	7	3	4	1	2	1
hsa-mir-1271	19	7	14	34	15	17	7	7	2	8	9	16	6	15	4	16	15	11	16	21	14	32	1	5	17	16	12	6	21	7	26	14
hsa-mir-1272	0	0	0	0	0	0	0	0	0	0	0	0	0	0	0	0	0	0	0	0	0	0	0	0	0	0	0	0	0	0	0	0
hsa-mir-1273a	0	0	0	0	0	0	0	0	0	0	0	0	0	0	0	0	0	0	0	0	0	0	0	0	0	0	0	0	0	0	0	0
hsa-mir-1273c	0	0	0	0	0	0	0	0	0	0	0	0	0	0	0	0	0	0	0	0	0	0	0	0	0	0	0	0	0	0	0	0
hsa-mir-1273d	0	0	0	0	0	0	0	0	0	0	0	0	0	0	0	0	0	0	0	0	0	0	0	0	0	0	0	0	0	0	0	0
hsa-mir-1273e	0	0	0	0	0	0	0	0	0	0	0	0	0	0	0	0	0	0	0	0	0	0	0	0	0	0	0	0	0	0	0	0
hsa-mir-1273f	0	0	0	0	0	0	0	0	0	0	0	0	0	0	0	0	0	0	0	0	0	0	0	0	0	0	0	0	0	0	0	0
hsa-mir-1273g	0	0	0	0	0	0	0	0	0	0	0	0	0	0	0	0	0	0	0	0	0	0	0	0	0	0	0	0	0	0	0	0
hsa-mir-1273h	0	0	1	1	0	0	0	1	0	1	1	0	0	0	0	0	0	0	0	0	1	1	0	0	0	0	1	0	0	1	0	0
hsa-mir-1275	3	1	2	1	2	3	0	0	0	2	2	0	0	1	1	2	0	1	1	0	2	0	1	0	0	1	0	0	3	0	3	0
hsa-mir-1276	1	1	0	0	1	0	1	2	0	0	0	1	0	2	1	0	3	10	0	0	1	5	0	3	0	2	0	2	2	1	3	2
hsa-mir-1277	1	2	6	4	6	6	5	2	2	2	3	1	2	3	7	3	1	2	2	1	8	6	0	6	0	1	5	0	3	1	0	2
hsa-mir-1278	0	0	1	2	1	0	0	1	0	0	0	0	1	0	0	1	0	0	0	0	0	0	0	0	0	0	0	0	0	0	1	0
hsa-mir-1279	0	0	0	0	0	0	0	0	0	0	0	0	0	0	0	0	0	0	0	0	0	0	0	0	0	0	0	0	0	0	0	0
hsa-mir-128-1	681	610	850	5204	1679	560	227	408	153	462	245	1946	1362	730	919	4888	1832	524	514	1570	2881	932	149	443	828	595	279	1504	1302	397	3156	522
hsa-mir-128-2	488	425	631	2424	1051	468	195	255	106	407	115	1305	970	600	660	3549	1122	451	358	900	1917	735	112	286	713	426	144	1059	909	317	2214	422
hsa-mir-1281	0	0	0	0	0	0	0	0	0	0	0	0	0	0	0	0	0	0	0	0	0	0	0	0	0	0	0	0	0	0	0	0
hsa-mir-1282	0	0	0	0	0	0	0	0	0	0	0	0	0	0	0	0	0	0	0	0	0	0	0	0	0	0	0	0	0	0	0	0
hsa-mir-1283-1	0	2	0	0	0	0	0	0	0	0	0	1	0	1	0	0	0	0	0	0	0	7	0	0	0	0	1	0	0	1	0	0
hsa-mir-1283-2	0	0	0	1	0	0	0	0	0	2	0	0	0	2	0	1	2	0	0	0	0	18	0	0	0	0	1	1	0	0	0	0
hsa-mir-1284	1	1	1	1	1	0	1	1	0	2	0	1	2	2	1	4	2	1	0	2	1	0	0	1	0	0	1	1	2	1	1	3
hsa-mir-1285-1	0	0	0	0	0	0	0	0	0	0	0	0	0	0	0	0	0	0	0	0	0	0	0	0	0	0	0	0	0	0	0	0
hsa-mir-1285-2	0	0	0	0	0	0	0	0	0	0	0	0	0	0	0	0	0	0	0	0	0	0	0	0	0	0	0	0	0	0	0	0
hsa-mir-1286	0	0	0	0	0	0	0	0	0	0	0	0	0	0	0	0	0	4	0	0	2	0	0	0	0	0	0	0	0	0	3	0
hsa-mir-1287	95	133	57	190	84	284	111	102	58	409	44	152	130	109	99	201	66	49	38	91	132	143	21	186	129	91	28	85	169	103	329	124
hsa-mir-1288	3	3	2	3	4	5	1	2	1	2	2	2	1	0	3	5	1	3	2	5	4	8	0	5	0	2	3	3	1	4	10	11
hsa-mir-1289-1	1	1	1	1	0	0	0	1	0	0	0	0	0	0	0	0	1	0	0	1	0	0	0	0	0	0	0	0	0	0	3	0
hsa-mir-1289-2	0	0	0	0	0	0	0	0	0	0	0	0	0	0	0	0	0	0	0	0	0	0	0	0	0	0	0	0	0	0	0	0
hsa-mir-129-1	51	7	2	38	1	12	7	5	1	5	5	12	27	10	5	8	25	0	11	53	27	5	0	24	8	43	1	19	9	3	106	13
hsa-mir-129-2	62	2	5	45	2	15	14	3	8	14	0	22	27	10	11	33	27	2	19	64	40	3	0	15	13	36	2	24	7	3	107	10
hsa-mir-1290	0	0	0	0	0	0	0	0	0	0	0	0	0	0	0	0	0	0	0	0	0	0	0	0	0	0	0	0	0	0	0	0
hsa-mir-1291	6	1	1	10	0	1	1	0	1	2	4	1	0	0	2	0	1	0	1	5	0	3	0	1	2	0	2	2	3	1	4	2
hsa-mir-1292	6	0	4	1	0	1	1	0	1	3	2	1	0	1	2	1	2	7	2	2	3	0	1	4	0	1	2	2	1	0	2	1
hsa-mir-1293	49	13	6	14	26	0	1	3	4	1	13	14	4	29	24	0	104	73	117	40	100	104	0	75	5	11	23	69	117	20	30	13
hsa-mir-1294	1	2	0	3	3	5	1	2	0	0	1	7	0	1	2	1	0	1	2	0	2	2	0	1	1	1	1	0	2	1	2	3
hsa-mir-1295a	9	16	5	5	4	10	2	14	3	14	2	3	3	12	3	3	4	11	0	22	2	23	3	0	6	1	0	1	3	10	19	17
hsa-mir-1295b	1	1	0	0	1	0	1	0	0	0	0	0	0	0	0	0	0	1	0	1	0	3	0	0	1	0	0	2	0	1	0	9
hsa-mir-1296	16	20	29	73	17	21	29	18	7	15	8	42	8	19	10	49	6	16	30	18	32	36	1	15	33	18	11	18	31	11	77	22
hsa-mir-1297	0	0	0	0	0	0	0	0	0	0	0	0	0	0	0	0	0	0	0	0	0	0	0	0	0	0	0	0	0	0	0	0
hsa-mir-1298	0	0	0	0	0	0	2	0	0	14	3	1	1	0	0	3	0	0	0	1	1	0	0	0	1	0	0	0	2	0	1	1
hsa-mir-1299	0	0	0	0	0	0	0	0	0	0	0	0	0	0	0	0	0	0	0	0	0	0	0	0	0	0	0	0	0	0	0	0
hsa-mir-1301	4	15	11	41	2	39	6	10	4	27	18	14	10	11	8	25	47	54	21	65	51	110	10	28	23	28	37	16	29	36	133	30
hsa-mir-1302-1	0	0	0	0	0	0	0	0	0	0	0	0	0	0	0	0	0	0	0	0	0	0	0	0	0	0	0	0	0	0	0	0
hsa-mir-1302-10	0	0	0	0	0	0	0	0	0	0	0	0	0	0	0	0	0	0	0	0	0	0	0	0	0	0	0	0	0	0	0	0
hsa-mir-1302-11	0	0	0	0	0	0	0	0	0	0	0	0	0	0	0	0	0	0	0	0	0	0	0	0	0	0	0	0	0	0	0	0
hsa-mir-1302-2	0	0	0	0	0	0	0	0	0	0	0	0	0	0	0	0	0	0	0	0	0	0	0	0	0	0	0	0	0	0	0	0
hsa-mir-1302-3	0	0	0	1	0	0	0	0	0	0	0	0	0	0	0	0	0	0	0	0	0	0	0	0	0	0	0	0	0	0	0	0
hsa-mir-1302-4	0	0	0	0	0	0	0	0	0	0	0	0	0	0	0	0	0	0	0	0	0	0	0	0	0	0	0	0	0	0	0	0
hsa-mir-1302-5	0	0	0	0	0	0	0	0	0	0	0	0	0	0	0	0	0	0	0	0	0	0	0	0	0	0	0	0	0	0	0	0
hsa-mir-1302-6	0	0	0	0	0	0	0	0	0	0	0	0	0	0	0	0	0	0	0	0	0	0	0	0	0	0	0	0	0	0	0	0
hsa-mir-1302-7	0	0	0	0	0	0	0	0	0	0	0	0	0	0	0	0	0	0	0	0	0	0	0	0	0	0	0	0	0	0	0	0
hsa-mir-1302-8	0	0	0	0	0	0	0	0	0	0	0	0	0	0	0	0	0	0	0	0	0	0	0	0	0	0	0	0	0	0	0	0
hsa-mir-1302-9	0	0	0	0	0	0	0	0	0	0	0	0	0	0	0	0	0	0	0	0	0	0	0	0	0	0	0	0	0	0	0	0
hsa-mir-1303	0	0	0	0	0	0	1	0	0	1	0	0	0	0	0	0	0	1	0	0	0	0	0	0	0	0	0	0	0	0	0	0
hsa-mir-1304	8	6	5	6	3	7	1	8	2	4	1	8	8	5	10	6	7	6	7	0	18	11	8	15	5	2	0	16	9	7	9	1
hsa-mir-1305	2	1	0	1	0	0	0	0	0	1	0	1	0	2	0	1	2	3	2	0	8	7	0	3	1	5	4	10	4	5	0	5
hsa-mir-1306	12	17	20	24	12	35	19	19	2	26	10	31	19	9	22	28	39	167	14	44	75	70	3	27	38	16	12	20	39	19	80	20
hsa-mir-1307	3523	4963	2295	6015	8330	3952	1962	2346	816	3375	4130	3679	3317	5925	3074	3856	5543	11978	3897	7292	26114	9502	624	10662	2551	3447	7912	7938	6687	4711	7963	5452
hsa-mir-130a	335	181	184	642	170	284	210	164	59	238	308	289	142	289	274	274	361	330	235	488	282	635	26	255	231	354	411	230	255	186	428	201
hsa-mir-130b	57	77	50	107	40	99	68	50	21	101	45	88	40	80	81	72	174	121	122	115	187	189	69	74	130	201	131	87	150	89	365	130
hsa-mir-132	507	1159	192	1400	320	2683	339	565	117	734	197	740	652	740	330	1158	960	611	498	677	943	1723	180	464	376	955	344	728	637	498	930	847
hsa-mir-1321	0	0	0	0	0	0	0	0	0	0	0	0	0	0	0	0	0	0	0	0	0	0	0	0	0	0	0	0	0	0	0	0
hsa-mir-1322	0	0	0	0	0	0	0	0	0	0	0	0	0	0	0	0	0	0	0	0	0	0	0	0	0	0	0	0	0	0	0	1
hsa-mir-1323	7	1	0	0	0	1	4	0	0	0	0	2	0	0	1	4	0	0	0	0	0	7	0	1	1	0	0	0	0	0	0	4
hsa-mir-1324	0	0	0	0	0	0	0	0	0	0	0	0	0	0	0	0	0	0	0	0	0	0	0	0	0	0	0	0	0	0	0	0
hsa-mir-133a-1	1888	3171	8051	52564	8162	60	43	939	86	199	1792	21481	12292	2361	2831	41298	6647	8	1711	7699	8789	35	12	823	2515	854	1306	4213	4549	91	3295	6
hsa-mir-133a-2	1578	2730	6844	49367	7153	52	44	710	65	172	1792	17968	9875	1981	2212	35294	5574	10	1458	6990	7670	27	5	644	1874	662	1152	3578	3569	75	2717	3
hsa-mir-133b	949	1366	4280	9697	2814	28	21	618	83	95	205	10339	6452	983	1896	17755	3110	3	863	1765	3824	10	7	431	1827	781	356	2198	3040	50	1994	1
hsa-mir-134	2895	1678	1190	6257	1228	4562	1428	1774	636	1202	1093	3333	4220	1655	1830	12357	2109	361	1859	3357	1736	4175	161	1319	1679	4046	1731	990	2685	2454	4175	1848
hsa-mir-1343	2	1	0	1	3	1	2	0	0	0	1	2	1	0	0	5	1	0	2	6	2	3	0	6	1	2	1	2	2	0	3	3
hsa-mir-135a-1	10	3	7	14	24	6	14	5	1	21	16	94	13	14	13	9	0	0	0	7	0	0	0	1	0	0	0	0	0	0	0	5
hsa-mir-135a-2	21	0	16	21	52	10	42	0	1	16	17	186	32	26	26	12	0	0	0	3	1	0	0	0	0	1	0	1	0	0	0	5
hsa-mir-135b	128	64	13	84	30	284	64	72	32	367	116	31	57	64	81	106	210	287	171	171	184	86	52	401	160	147	293	44	99	98	184	203
hsa-mir-136	418	214	392	2539	1219	707	733	153	76	270	353	575	420	328	392	4383	208	55	67	392	1642	209	10	55	107	212	134	226	193	181	191	107
hsa-mir-137	1	0	2	16	1	5	4	1	1	0	9	2	9	2	4	4	2	1	1	34	3	4	1	4	6	4	0	3	3	9	2	1
hsa-mir-138-1	2	3	1	28	2	24	18	0	2	2	2	10	5	2	3	13	15	15	1	2	2	5	1	1	9	2	4	5	11	3	6	12
hsa-mir-138-2	0	0	1	12	2	14	11	1	3	4	0	5	2	4	0	5	5	9	0	1	1	3	0	3	10	4	4	5	4	0	2	11
hsa-mir-139	689	1754	794	1990	715	498	450	352	114	809	1462	1412	988	958	793	2783	305	172	128	571	828	341	47	159	219	356	167	575	363	318	394	355
hsa-mir-140	8726	9649	6534	26243	7739	11838	8250	4278	1794	8689	10894	14997	13863	14605	8867	19347	5665	4595	2399	11590	8401	14591	877	1929	4176	9206	3711	6575	6817	6715	7462	12968
hsa-mir-141	5768	4469	4421	3725	5685	11190	9808	4643	1820	23807	4541	4110	5358	8681	6437	4314	11791	4030	3350	40581	4118	7986	735	3487	2196	3159	11786	6370	2269	3772	15011	6578
hsa-mir-142	4868	5917	10103	14917	21447	17949	2545	3616	3639	5315	2318	8666	2296	8570	5696	1304	4946	4826	1087	5653	19297	12666	1212	2090	3930	4325	9279	3072	22661	9853	5292	11699
hsa-mir-143	518359	1011811	479492	484408	319095	1958168	1397151	750475	415125	920227	152975	1682549	1110173	887873	800550	2150411	248741	342126	296114	322988	555926	1207214	767579	229264	1038004	1498202	80633	628885	896851	445525	1683477	457978
hsa-mir-144	201	2287	477	13650	2597	1201	283	2461	324	362	8306	5965	275	436	710	983	156	269	503	2307	338	542	30	210	732	264	146	1277	176	159	266	206
hsa-mir-145	3743	4685	6139	13287	4357	14041	11688	2392	426	6377	6424	8196	5190	4140	4389	8812	2307	2003	2929	8132	9126	6264	629	1244	3339	6840	2605	2455	7161	2388	14362	1848
hsa-mir-1468	23	17	19	65	25	33	47	29	2	46	20	22	45	38	25	58	1	6	9	31	21	20	2	2	8	28	17	12	17	21	26	22
hsa-mir-1469	0	0	0	0	0	0	0	0	0	0	0	0	0	0	0	0	0	0	0	0	0	0	0	0	0	0	0	0	0	0	0	0
hsa-mir-146a	165	899	699	1034	1059	6647	740	1421	538	1908	302	1809	545	1105	1049	3218	194	675	74	516	321	1282	490	180	856	764	1496	286	1511	1099	849	2387
hsa-mir-146b	1866	2793	852	13938	1854	12191	559	2377	1035	5119	1128	1854	1193	1905	1293	1358	3077	2553	1231	8635	4078	7590	1391	2890	2097	4847	7596	2603	2735	2492	3647	3380
hsa-mir-1470	0	0	0	0	0	0	0	0	0	0	0	0	0	0	0	0	0	0	0	0	0	0	0	0	0	0	0	0	0	0	0	0
hsa-mir-1471	0	0	0	0	0	0	0	0	0	0	0	0	0	0	0	0	0	0	0	0	0	0	0	0	0	0	0	0	0	0	0	0
hsa-mir-147a	0	0	0	0	0	0	0	0	0	0	0	0	0	0	0	0	0	0	0	0	0	0	0	0	0	0	0	0	0	0	0	0
hsa-mir-147b	3	3	1	5	1	3	1	1	1	14	0	3	0	2	2	0	2	3	1	4	3	5	0	1	10	2	12	2	3	3	3	3
hsa-mir-148a	60113	85921	48757	448091	61103	790453	1729154	98999	66574	739688	49173	58316	339202	113319	65719	478504	38400	116708	18781	108888	180328	85657	10441	57171	61441	75001	202109	71296	180735	100807	68167	203514
hsa-mir-148b	466	439	174	680	520	1007	775	320	140	1153	262	625	475	617	350	797	493	702	168	593	915	1129	99	409	294	525	270	447	512	551	651	562
hsa-mir-149	208	410	568	267	403	128	121	549	120	1121	671	980	125	707	510	208	410	785	816	757	287	521	64	1073	172	196	639	95	402	73	929	610
hsa-mir-150	2488	5323	6503	3891	11128	6194	1230	3792	4174	3715	1306	6285	3148	6598	6067	5227	1233	2037	685	1047	10624	4158	466	231	3206	7273	4361	1889	19765	11818	4845	8407
hsa-mir-151a	9342	13333	7354	9914	6350	20596	13195	9229	5282	23435	3900	13344	12953	14014	12151	21119	13630	12095	6823	13144	22956	29562	4053	19145	11671	14299	6018	15011	12731	9967	27749	15753
hsa-mir-151b	2	9	4	3	5	14	13	6	3	20	3	24	23	19	8	20	1	6	1	5	8	6	3	2	2	5	2	3	5	5	4	6
hsa-mir-152	3353	3363	1510	3129	1617	3024	1972	2274	1180	3224	667	4529	4875	3562	3603	6817	2641	2129	1742	2997	3287	9394	1007	1595	2216	4201	927	2016	4123	2726	9986	1970
hsa-mir-153-1	0	6	6	5	3	4	7	1	0	10	2	9	9	4	6	12	2	1	3	1	12	19	1	1	5	2	2	3	4	1	2	0
hsa-mir-153-2	20	9	61	40	78	117	65	9	5	134	22	31	46	47	55	76	35	34	18	14	185	404	6	23	18	36	11	40	55	22	49	41
hsa-mir-1537	0	2	1	1	2	3	0	0	0	1	0	3	0	0	0	0	0	0	0	1	1	3	0	0	2	0	0	1	4	0	1	0
hsa-mir-1538	0	1	1	1	1	1	1	1	1	1	0	1	0	1	1	0	0	0	0	1	1	3	1	0	0	0	1	1	1	3	1	1
hsa-mir-1539	0	0	1	0	0	1	1	0	0	0	0	0	0	0	0	1	0	0	0	0	0	0	0	0	0	0	0	0	0	0	0	0
hsa-mir-154	73	36	33	258	56	103	49	33	11	39	66	67	53	45	70	344	62	8	21	63	80	73	6	25	29	69	55	26	45	33	42	28
hsa-mir-155	795	2618	3280	3760	2067	2814	825	4110	2330	4466	1968	4124	2221	2838	2734	1312	1762	2628	760	1151	2090	3963	570	698	1616	4108	4045	1046	6926	4918	1897	5673
hsa-mir-1587	0	0	0	0	0	0	0	0	0	0	0	0	0	0	0	0	0	0	0	0	0	0	0	0	0	0	0	0	0	0	0	0
hsa-mir-15a	680	678	382	3441	751	575	202	315	160	650	1381	1081	285	721	500	577	983	892	311	1283	752	1385	111	463	496	690	1306	572	600	593	546	590
hsa-mir-15b	995	1419	927	1622	843	955	598	1270	393	1575	1083	1936	637	1736	1172	582	1672	1777	604	1152	987	1600	548	1112	1132	936	1252	1026	1204	1012	1841	1426
hsa-mir-16-1	766	1136	1049	2846	866	1241	395	1346	528	1202	1165	2308	627	1017	1134	1080	966	1122	639	1337	909	1920	544	541	1359	1082	1390	710	1493	970	1250	943
hsa-mir-16-2	783	1133	1002	3006	862	1251	427	1377	505	1248	1183	2297	582	1038	1155	1019	1023	1108	632	1395	879	1969	528	612	1359	1110	1425	676	1420	951	1339	963
hsa-mir-17	5062	3583	2839	7887	5189	4078	2499	1797	1095	3747	4571	5113	2419	6846	3865	3627	6139	6271	4280	3581	4336	6799	451	3331	2556	4039	1175	4236	2196	2192	4277	4109
hsa-mir-181a-1	3760	3442	1880	7301	3469	4114	1509	1608	738	3220	2275	4588	1898	2982	2683	5329	3273	3934	1374	5959	6353	12585	629	2349	3254	5360	2826	2935	4058	5446	6429	4815
hsa-mir-181a-2	4919	5050	4525	11696	5153	7569	3751	3606	1635	5609	4876	7598	5415	7287	5604	9874	6471	5072	3580	7885	10117	15437	1026	12429	5847	7995	3323	7939	8663	7463	19974	6275
hsa-mir-181b-1	508	588	331	887	572	807	319	304	180	629	411	622	304	665	514	707	779	587	234	819	1206	1809	140	1158	595	591	489	926	707	738	1301	795
hsa-mir-181b-2	494	546	273	883	494	600	333	239	149	519	390	574	275	616	427	616	670	517	258	793	1143	1579	115	1242	502	591	477	880	551	695	1250	719
hsa-mir-181c	267	325	173	610	482	977	507	197	101	636	127	487	491	441	406	694	231	548	92	432	594	645	84	220	186	408	199	192	398	500	813	497
hsa-mir-181d	36	33	34	105	54	106	94	32	18	92	39	60	51	64	34	107	47	139	21	111	116	114	28	58	20	74	60	22	55	61	132	103
hsa-mir-182	17089	26960	28525	83764	17313	81360	45694	54943	15398	85216	73335	30130	36814	25838	25830	37675	18750	26573	57000	54860	69175	65295	11763	163108	18422	34990	115542	21768	80906	17912	306027	67386
hsa-mir-1825	0	0	0	0	0	1	0	0	0	0	0	0	0	1	0	0	0	0	0	0	0	0	0	0	0	0	0	0	0	0	0	0
hsa-mir-1827	0	0	0	0	0	0	0	0	0	0	0	0	0	0	0	0	0	0	0	0	0	0	0	0	0	0	0	0	0	0	0	0
hsa-mir-183	9927	13731	12206	18713	10352	23293	10883	20533	7248	30144	17828	13584	11470	15447	14562	9661	13204	18366	31695	17690	50890	27998	13895	100085	13232	20083	43021	16884	38928	7266	168797	26084
hsa-mir-184	13	5	6	86	1	19	8	71	1	6	2	17	5	2	6	27	40	2	2	14	2	24	13	56	10	15	7	14	22	61	11	13
hsa-mir-185	402	636	171	1051	456	542	275	189	74	409	581	716	158	497	260	336	521	2856	304	593	1108	1171	121	337	309	414	282	444	383	479	788	415
hsa-mir-186	661	883	552	2021	980	1213	1172	587	315	1587	1082	1033	629	1026	764	1362	722	906	459	1362	1768	1762	173	747	575	842	761	657	1050	778	894	841
hsa-mir-187	108	23	50	58	48	130	166	42	14	94	28	48	56	13	33	93	49	27	54	119	650	92	11	62	113	169	562	43	79	155	265	49
hsa-mir-188	12	11	12	19	12	21	5	7	3	16	3	18	6	7	26	28	20	13	3	15	43	18	4	9	9	11	13	6	22	11	36	3
hsa-mir-18a	46	42	42	189	48	32	11	38	7	20	92	103	8	33	53	27	109	235	71	72	59	157	17	47	74	53	51	61	100	32	110	68
hsa-mir-18b	0	2	0	13	2	2	1	6	1	2	2	7	0	1	4	2	7	8	2	7	4	7	0	1	9	2	2	3	9	0	12	3
hsa-mir-1908	0	0	0	0	0	2	0	0	0	0	0	0	0	0	0	0	1	1	0	0	0	0	0	1	0	0	0	0	1	0	0	1
hsa-mir-1909	0	1	0	0	0	0	0	0	0	0	0	0	0	0	2	0	0	0	0	0	0	0	0	1	0	2	0	0	0	0	0	0
hsa-mir-190a	15	29	24	97	16	49	111	33	12	46	36	93	21	29	26	76	9	15	7	15	32	28	3	27	20	32	10	22	18	13	13	12
hsa-mir-190b	5	3	3	33	5	1	0	4	1	34	1	6	11	0	0	9	6	3	2	2	5	3	0	4	6	0	2	0	5	3	5	1
hsa-mir-191	917	1057	1183	2339	1075	1901	1002	892	294	2322	1323	1234	627	1097	1050	1184	832	833	688	2403	1273	1885	403	692	836	1095	1925	526	1309	849	2055	1131
hsa-mir-1910	0	0	0	0	0	2	0	0	1	0	0	2	0	0	1	0	0	13	4	3	10	1	5	17	1	2	1	9	4	2	6	3
hsa-mir-1911	0	2	1	2	0	0	1	0	1	7	1	1	1	1	0	2	0	3	0	3	2	48	0	3	0	0	0	1	4	0	37	3
hsa-mir-1912	0	0	0	0	0	0	0	3	0	6	0	0	0	0	0	1	0	0	0	0	1	0	0	0	0	0	0	0	0	0	0	0
hsa-mir-1913	0	0	0	0	0	1	0	0	0	0	0	0	0	0	0	0	0	0	0	0	1	0	0	0	0	2	0	0	0	0	0	0
hsa-mir-1914	0	0	0	0	0	0	0	0	0	1	1	0	1	0	0	0	0	2	1	1	2	1	0	0	0	0	1	0	0	2	0	0
hsa-mir-1915	0	0	0	0	0	0	0	0	0	0	0	0	2	0	0	0	1	0	0	3	0	2	0	0	0	1	0	2	0	0	0	0
hsa-mir-192	742	908	944	1999	1703	2290	1382	894	500	1879	824	1763	721	1424	1029	1507	928	1063	278	1247	1687	1669	158	686	419	1045	1362	573	1095	1271	1362	1194
hsa-mir-193a	2041	1052	1352	1297	1381	2485	973	720	447	979	624	1651	1770	2296	1941	1355	1659	1704	2037	1903	1974	3869	386	2258	1549	1499	617	2159	1614	1910	1919	1718
hsa-mir-193b	354	230	325	751	403	157	361	154	76	154	350	512	265	365	441	458	847	851	1729	735	1307	560	110	1570	531	691	646	621	644	621	661	195
hsa-mir-194-1	227	300	215	775	401	590	516	195	82	465	387	430	215	372	284	484	180	233	76	357	389	317	18	131	66	241	336	151	228	277	355	295
hsa-mir-194-2	242	329	208	878	435	642	524	205	89	532	449	498	268	404	270	491	232	235	92	415	433	405	24	160	78	290	446	208	229	316	384	325
hsa-mir-195	269	621	297	308	171	368	304	454	138	355	288	621	437	425	665	828	67	128	63	85	165	702	187	30	182	486	149	205	230	160	203	119
hsa-mir-196a-1	2	21	7	13	2	1	1	0	15	7	2	4	1	4	3	7	410	1559	42	140	154	247	26	2	114	163	168	46	35	111	9	320
hsa-mir-196a-2	2	19	9	11	6	3	5	1	7	8	1	9	5	4	2	6	440	1640	44	168	160	232	30	6	127	133	197	58	33	131	3	368
hsa-mir-196b	49	28	28	71	46	61	10	36	25	78	10	59	4	21	24	15	427	2063	35	673	351	1948	133	610	271	151	386	167	382	72	90	479
hsa-mir-197	907	1229	1145	1525	586	1108	941	760	163	934	1201	814	622	1044	1205	1837	1197	1746	1304	1819	1714	2377	270	1123	759	1099	759	812	1193	803	1818	1314
hsa-mir-1972-1	0	0	0	0	0	0	0	0	0	0	0	0	0	0	0	0	0	0	0	0	0	0	0	0	0	0	0	0	0	0	0	0
hsa-mir-1972-2	0	0	0	0	0	0	0	0	0	0	0	0	0	0	0	0	0	0	0	0	0	0	0	0	0	0	0	0	0	0	0	0
hsa-mir-1973	0	0	0	0	0	0	0	0	0	0	0	0	0	0	0	0	0	0	0	0	0	0	0	0	0	0	0	0	0	0	0	0
hsa-mir-1976	14	54	34	71	34	90	28	37	15	55	20	42	24	31	24	21	72	59	42	63	98	64	5	77	46	50	42	56	66	63	46	88
hsa-mir-198	0	0	0	0	0	0	0	0	0	0	0	0	0	0	0	0	0	0	0	1	0	1	0	0	0	0	0	0	1	0	0	1
hsa-mir-199a-1	11135	7837	5344	17115	7545	6228	2678	5595	1652	4945	6884	11612	8156	7721	9519	10542	4042	3905	2928	8162	8647	17523	591	929	3851	13317	4001	3673	9126	9396	13258	3556
hsa-mir-199a-2	19094	13502	9573	27943	12678	10599	4605	9858	3072	8708	10510	20203	14349	13596	16605	18390	6747	6909	4898	13046	15129	30058	1176	1687	7148	22683	6504	6635	16506	16432	22519	6095
hsa-mir-199b	25820	19272	13156	36708	17806	14008	6340	13881	4311	13109	13389	28853	19435	18653	23260	25945	8172	9474	6432	15641	20642	39284	1633	2332	10023	29306	8743	9554	23170	22310	28965	8518
hsa-mir-19a	88	62	43	420	107	78	63	19	17	67	146	116	24	115	57	52	114	200	71	119	68	208	17	65	40	57	86	80	70	29	99	69
hsa-mir-19b-1	453	325	267	1003	347	267	184	169	53	358	554	515	122	484	315	267	384	371	228	364	214	456	54	163	141	208	220	169	224	149	246	252
hsa-mir-19b-2	361	243	222	941	290	235	192	133	59	298	527	413	87	382	260	199	282	302	171	288	175	359	47	146	134	180	221	119	230	99	216	195
hsa-mir-200a	1853	2074	1933	2209	3827	5640	4573	3542	1143	22190	2038	1558	3329	3744	2771	2696	4982	4033	4045	24773	8817	7283	400	3377	1291	2535	2277	2646	1876	2209	9642	5806
hsa-mir-200b	2011	2518	1932	2743	2542	6479	10728	3679	1071	36207	1907	1969	3058	4167	3072	3849	2867	2860	2223	13350	4705	3447	597	2566	851	1800	2051	1045	1463	1171	8904	6287
hsa-mir-200c	36893	31465	29128	28536	33289	70194	67373	28162	14101	147823	37270	24490	35207	58836	40764	24609	47024	19721	29431	193863	24394	36463	11362	42276	12467	23366	84036	26927	17537	17201	178975	45826
hsa-mir-202	1	1	1	12	0	2	1	5	2	2	3	11	10	1	0	6	1	0	0	6	2	1	0	0	2	1	0	4	13	0	0	12
hsa-mir-203a	1490791	909933	471819	459169	985336	14961	11969	330905	345412	213271	1105525	1022833	529777	2032042	2084420	13592	504986	317969	357825	336210	455311	136142	33898	411939	59518	346602	406076	81188	420607	256770	818371	55431
hsa-mir-203b	236	313	452	356	514	71	43	248	108	220	510	643	180	606	352	34	945	652	435	352	643	806	103	349	58	470	2015	88	580	124	1188	350
hsa-mir-204	43	129	53	68	38	25	74	23	12	255	101	168	66	67	120	191	21	0	7	10	34	6	0	21	11	26	2	10	23	4	27	17
hsa-mir-205	58683	48112	60096	33253	58462	10058	8341	35181	12649	28051	59513	38295	8216	54796	38334	3870	31860	93218	46834	35988	80981	53215	5398	56199	24752	21975	56148	24933	51060	17518	69902	27013
hsa-mir-2052	0	0	0	0	0	0	0	0	0	0	0	0	0	0	0	0	0	0	0	0	0	0	0	0	0	0	0	0	0	0	0	0
hsa-mir-2053	0	0	0	0	0	0	0	0	0	0	0	0	0	0	0	0	0	0	0	0	0	0	0	0	0	0	0	0	0	0	0	0
hsa-mir-2054	0	0	0	0	0	0	0	0	0	0	0	0	0	0	0	0	0	0	0	0	0	0	0	0	0	0	0	0	0	0	0	0
hsa-mir-206	40698	16129	31928	282008	41702	184	91	5731	1558	1448	11216	139835	76820	20012	31296	237877	126467	56	30661	75760	79461	138	92	14339	25530	30506	11716	90605	44769	1917	51566	67
hsa-mir-208a	2	0	2	35	5	0	0	0	1	0	1	6	19	0	0	14	0	0	0	1	8	0	0	2	2	0	2	1	1	0	3	0
hsa-mir-208b	22	18	69	477	74	0	0	5	2	1	28	250	201	19	38	81	12	0	4	18	37	1	0	2	18	6	22	12	36	1	10	0
hsa-mir-20a	1561	975	668	5560	2229	813	587	396	225	880	2889	1347	409	1654	980	712	2219	2021	1453	2329	1519	2183	181	1119	496	996	590	1218	552	552	925	1391
hsa-mir-20b	11	36	26	417	77	131	142	28	6	61	257	87	7	49	18	56	233	248	15	746	32	107	0	6	9	22	43	18	42	14	37	87
hsa-mir-21	1165493	1353029	308121	1681622	703588	1292670	154516	454685	356531	1122857	376173	581709	237572	698485	322826	383461	2171354	2639998	578061	2528190	2780106	3917700	267819	703704	1036058	2819974	1257673	1544524	1518817	2820729	1882538	1478541
hsa-mir-210	2636	421	1419	696	3054	417	340	178	87	643	2218	510	183	2019	1774	123	7334	1815	3795	5474	3155	3619	97	4660	793	1122	2831	2241	970	1036	4292	582
hsa-mir-211	0	105	2	3	10	0	0	38	0	2	43	0	7	19	100	0	0	1	0	0	1	0	0	0	0	1	0	0	0	0	3	1
hsa-mir-2110	10	5	3	13	3	11	15	11	1	53	9	15	4	3	8	16	17	14	3	7	8	25	5	4	9	6	8	11	7	8	21	18
hsa-mir-2113	0	0	0	0	0	0	0	0	0	0	0	0	0	0	0	0	1	0	0	0	0	0	0	0	0	0	0	1	0	0	0	0
hsa-mir-2114	6	1	1	3	0	0	4	2	0	5	1	1	1	0	1	1	2	4	0	1	1	4	0	2	3	0	1	0	0	0	0	0
hsa-mir-2115	0	2	0	7	1	2	0	3	0	7	0	4	1	1	1	0	5	2	0	5	1	0	0	5	0	1	3	0	2	1	0	3
hsa-mir-2116	3	2	0	5	0	3	2	1	0	0	0	4	3	4	0	6	1	2	0	3	5	4	1	1	3	2	1	0	2	0	5	1
hsa-mir-2117	0	0	1	0	0	0	0	0	0	0	0	0	0	0	0	0	0	0	0	0	0	0	0	1	0	0	0	0	0	0	0	0
hsa-mir-212	28	46	13	54	10	311	13	61	31	57	13	30	47	35	43	92	62	42	57	31	56	168	15	63	75	110	18	55	77	47	48	64
hsa-mir-214	214	137	105	229	84	114	30	105	29	50	183	198	100	94	107	111	103	82	93	172	100	343	63	19	113	371	111	35	303	191	478	64
hsa-mir-215	18	21	19	40	19	40	19	39	14	20	12	38	14	18	31	36	11	19	6	15	24	27	4	13	26	20	7	5	33	20	8	15
hsa-mir-216a	8	15	3	15	1	14	4	0	1	1	3	3	1	1	2	30	1	0	2	4	6	5	0	0	1	26	1	6	3	1	3	7
hsa-mir-216b	1	1	0	5	0	0	0	0	0	0	2	0	0	0	0	2	1	0	0	3	1	2	0	0	1	0	0	5	0	1	0	2
hsa-mir-217	191	316	18	601	51	310	97	34	35	92	161	68	120	50	35	435	138	11	68	505	106	132	3	19	78	592	55	156	75	34	99	146
hsa-mir-218-1	82	146	79	204	63	214	185	161	36	244	104	173	128	143	123	284	35	29	40	67	122	344	29	91	43	174	55	96	82	50	210	73
hsa-mir-218-2	84	152	72	217	46	214	165	155	36	270	108	177	113	148	115	325	42	25	41	55	131	340	28	89	55	164	73	102	95	44	208	68
hsa-mir-219a-1	12	22	7	23	40	30	9	4	3	25	17	29	16	38	16	15	59	48	14	36	28	33	3	17	7	10	10	12	6	5	32	22
hsa-mir-219a-2	0	0	0	3	0	0	0	0	0	5	1	1	0	0	0	0	2	0	0	0	0	1	0	0	0	0	0	0	1	1	1	2
hsa-mir-219b	1	3	1	1	1	2	1	3	0	2	0	2	0	1	0	1	1	2	1	2	3	4	0	1	0	3	1	2	1	0	2	3
hsa-mir-22	560519	539934	376251	2603752	694333	638359	329776	186434	98016	530234	395445	823672	699352	534937	356050	1732221	890106	522791	401694	1121685	1353776	1311980	64461	485763	411866	837556	347583	659841	568881	609740	1064147	406779
hsa-mir-221	2276	1811	1323	1718	1770	1313	1095	2206	1248	2899	978	1865	1174	2402	2320	1127	1456	851	2670	2823	2390	3492	332	1798	2376	2273	2236	1376	2247	3486	4790	2523
hsa-mir-222	385	542	263	554	470	318	174	576	242	511	279	360	223	429	401	158	194	149	557	857	741	583	58	458	513	353	859	262	490	649	1009	528
hsa-mir-223	1577	4049	3237	6472	2802	2563	324	8467	541	3366	1151	2909	821	757	757	2225	6313	2450	1213	6231	3096	3157	397	1459	2508	1826	6492	4376	3863	1690	851	4839
hsa-mir-224	290	252	192	393	313	144	15	115	68	224	145	171	48	373	206	81	284	1562	262	2296	1168	3039	94	680	240	224	749	285	294	345	961	428
hsa-mir-2276	0	0	0	0	0	0	0	0	0	0	0	0	0	0	0	0	0	0	0	0	0	1	0	0	0	0	0	0	0	1	0	1
hsa-mir-2277	4	3	1	7	4	2	2	0	0	2	2	1	0	2	0	1	5	8	0	18	3	4	0	0	1	4	4	1	4	6	5	4
hsa-mir-2278	0	0	2	0	0	1	0	0	0	0	1	0	0	0	0	0	0	0	1	0	0	3	0	0	0	0	0	1	2	0	0	1
hsa-mir-2355	78	255	144	420	174	243	44	215	60	163	104	224	120	184	96	295	333	681	446	287	1161	744	63	378	265	405	351	467	487	351	370	242
hsa-mir-2392	0	0	0	0	0	0	0	0	0	0	0	0	0	0	0	0	0	0	0	0	0	0	0	0	0	0	0	0	0	0	0	0
hsa-mir-23a	22513	30088	17871	31651	19775	27029	18190	10084	5530	26851	7993	37142	23498	31244	19286	32295	32298	22735	16016	24715	77594	40433	6146	32510	20275	20116	13103	22350	27852	15392	48588	23196
hsa-mir-23b	14495	13455	10382	13806	11471	11654	11890	4992	3264	15192	6159	18394	14207	17505	12537	13383	5924	5547	2681	9432	10388	13539	980	3746	6138	7495	3792	4659	8346	6103	23276	12208
hsa-mir-23c	0	0	2	0	0	12	0	0	0	1	0	1	9	2	1	1	0	1	0	0	0	2	0	0	1	0	0	1	4	0	4	1
hsa-mir-24-1	12500	13044	8036	11258	5795	7815	3704	10927	3631	10639	4540	22894	8238	16159	16809	21263	14802	11313	8003	7968	16343	19001	6176	21512	10983	11244	6095	8505	12746	7281	26381	8724
hsa-mir-24-2	12156	13052	7965	11498	5978	7662	3604	10652	3675	10573	4780	23260	8149	16510	16632	21293	14818	11348	7995	8012	16477	19142	6119	22236	11101	11304	6244	8500	12765	7100	26544	8646
hsa-mir-2467	0	0	0	0	0	0	0	0	0	0	0	0	0	0	0	0	0	1	0	0	1	3	0	0	0	0	0	1	0	1	0	0
hsa-mir-25	20809	42426	24193	93695	27295	42259	19916	32236	11646	34768	59243	50592	24204	40821	28269	46815	48016	96173	23491	89018	41808	115619	15806	24498	18707	38131	77760	33081	37702	27595	76512	67448
hsa-mir-2681	0	0	0	4	0	0	0	0	0	3	2	0	0	0	1	0	0	0	0	0	0	0	0	0	0	0	0	0	0	0	0	0
hsa-mir-2682	0	0	0	0	1	0	0	0	0	0	0	0	0	0	0	0	0	0	0	1	0	0	0	0	0	0	0	0	0	2	0	0
hsa-mir-26a-1	5950	9870	8769	10899	5527	14428	11068	11602	6325	21057	4110	16114	13034	11924	16537	22126	3103	4246	1978	4200	6327	9630	2905	2441	4932	8652	3253	4587	10793	7158	8987	9830
hsa-mir-26a-2	6022	9798	8717	10906	5533	14423	10998	11766	6211	20837	4157	16367	13165	12030	16707	22477	3103	3992	2032	4245	6531	9635	2901	2442	4940	8570	3484	4675	10905	7009	8953	9800
hsa-mir-26b	3006	3312	5058	5546	2242	3982	3670	3161	1146	6302	4507	5970	2720	4370	5101	5125	1978	1975	1391	2178	2951	3718	930	2009	1577	2144	2927	1379	3845	1509	2535	2686
hsa-mir-27a	18681	22385	13906	16002	13243	13359	5268	12437	6305	18620	6170	31414	12480	22564	19891	24106	19917	16408	12258	9627	39213	30728	3805	19711	20722	14419	10460	14138	24270	11888	28244	14886
hsa-mir-27b	34956	33665	23109	19150	18029	13765	11572	18190	9976	26123	13758	46162	18581	41071	40148	29691	9962	12054	5783	10323	12609	24934	2028	5572	14718	13765	9337	7342	15534	10043	40131	18833
hsa-mir-28	9979	20612	15207	28492	11130	22282	13279	14466	4951	18293	16573	16320	15754	13817	12833	27897	22022	13938	14117	47172	18543	35749	5189	9936	8829	24515	17810	12835	19292	11527	35083	16886
hsa-mir-2861	0	0	0	0	0	0	0	0	0	0	0	0	0	0	0	0	0	0	0	0	0	0	0	0	0	0	0	0	0	0	0	0
hsa-mir-2909	0	0	0	0	0	0	0	0	0	0	0	0	0	0	0	0	0	0	0	0	0	0	0	0	0	0	0	0	0	0	0	0
hsa-mir-296	23	21	35	29	8	26	50	32	7	28	6	34	13	22	36	62	27	5	7	35	40	78	1	5	13	29	7	1	15	0	27	16
hsa-mir-297	0	0	0	0	0	0	0	0	0	0	0	0	0	0	0	0	0	0	0	0	0	0	0	0	0	0	0	0	0	0	0	0
hsa-mir-298	0	0	0	0	0	0	0	0	0	0	0	0	0	0	0	0	0	0	0	0	0	0	0	0	0	0	0	0	0	0	0	0
hsa-mir-299	106	107	146	818	183	87	66	37	5	35	66	729	461	139	286	2679	59	9	45	49	185	47	6	17	19	62	21	33	48	53	68	15
hsa-mir-29a	50196	108212	70006	92978	41945	64476	51801	107645	48226	203577	44581	130359	74320	99816	104838	176336	29883	35864	26878	22190	54382	54816	5459	17787	48907	74312	29696	35770	99761	48464	35706	52034
hsa-mir-29b-1	493	854	846	2719	1815	1669	1146	895	725	4167	1740	1575	858	1005	1050	1465	599	1204	351	773	2454	891	102	401	717	834	1843	544	1760	1036	476	1081
hsa-mir-29b-2	545	920	913	3021	1851	1818	1230	847	740	4356	1888	1580	957	1117	1036	1715	597	1301	392	858	2394	863	98	414	672	806	1818	633	1773	1087	495	1162
hsa-mir-29c	11010	22242	24529	44440	17752	49918	59129	32930	24419	106764	14394	42312	42639	26383	31581	62808	5391	18636	2865	4570	17327	6121	892	2587	13911	11317	8214	8021	36295	15386	5966	20537
hsa-mir-300	0	0	0	0	0	0	0	0	0	0	0	0	0	0	0	0	0	0	0	0	0	0	0	0	0	0	0	0	0	0	0	0
hsa-mir-301a	20	8	8	61	35	11	9	10	1	13	27	15	7	10	15	20	49	38	13	34	101	53	4	48	35	19	103	17	26	11	49	17
hsa-mir-301b	0	0	2	7	2	1	0	1	0	2	2	1	0	4	4	1	4	4	6	5	21	2	4	1	2	1	4	2	5	4	13	1
hsa-mir-302a	0	0	0	9	0	0	0	0	0	0	0	1	1	0	0	3	0	0	0	1	0	0	0	0	1	0	0	0	0	0	0	0
hsa-mir-302b	0	0	0	4	0	0	0	0	0	0	0	2	0	0	0	0	0	0	0	0	0	0	0	0	0	0	0	0	0	0	0	0
hsa-mir-302c	0	0	0	0	0	0	0	0	0	0	0	0	0	0	0	0	0	0	0	0	0	0	0	0	0	0	0	0	0	0	0	0
hsa-mir-302d	0	0	0	3	1	0	0	0	0	0	0	0	0	1	0	0	0	0	0	0	0	0	0	0	0	0	0	0	0	0	0	0
hsa-mir-302e	0	0	0	0	0	0	0	0	0	0	0	0	0	0	0	0	0	0	0	0	0	0	0	0	0	0	0	0	0	0	0	0
hsa-mir-302f	0	0	0	0	0	0	0	0	0	0	0	0	0	0	0	0	0	0	0	0	0	0	0	0	0	0	0	0	0	0	0	0
hsa-mir-3064	1	1	0	4	1	4	1	1	0	2	1	1	1	0	0	0	2	4	2	3	1	7	0	1	0	0	2	0	4	0	4	2
hsa-mir-3065	239	291	88	468	517	146	58	251	50	1428	308	131	284	371	346	156	275	467	66	352	382	56	16	805	19	80	174	23	154	113	537	239
hsa-mir-3074	7	5	14	25	7	41	17	6	1	13	14	12	10	8	4	14	11	11	6	20	17	72	6	9	3	6	19	12	25	9	28	22
hsa-mir-30a	55536	107577	131027	588703	113495	395985	470558	173071	22705	165729	127916	239025	274596	99535	87305	704306	46383	8572	50699	341698	98129	37272	2140	61738	49365	46910	30037	54349	49926	25055	127527	101495
hsa-mir-30b	1089	1697	1893	8782	1670	2251	2012	1542	310	3350	2043	4087	1326	1648	2141	9976	1081	960	455	3005	2191	1202	256	649	1191	987	2674	669	2086	551	2355	1051
hsa-mir-30c-1	553	713	711	5537	791	1211	1574	723	181	1283	1868	1377	655	755	868	2008	488	391	468	2463	994	1808	85	642	362	476	1750	259	671	319	1058	657
hsa-mir-30c-2	789	889	890	6268	849	2231	3034	920	216	1580	2085	1803	1155	925	1019	3279	634	423	661	3146	978	1944	101	740	536	600	1793	370	732	341	1562	900
hsa-mir-30d	23213	32327	27276	90051	27274	60771	71541	20566	5459	59279	34390	41945	46959	36929	33811	90301	18944	16044	6585	65344	44014	27608	1936	16189	11426	19469	18511	17338	20750	14885	53611	23429
hsa-mir-30e	42911	67667	95465	177058	59760	165215	133863	103159	54243	137534	39635	110140	145429	88741	95992	224493	35128	26097	18525	53154	67542	166689	7596	37868	28773	41554	30244	29236	79434	37412	76743	66566
hsa-mir-31	547	18	91	176	91	91	14	123	75	194	182	176	26	118	207	11	291	240	1004	90	724	15	68	660	748	182	327	402	258	426	45	115
hsa-mir-3115	0	0	0	0	0	2	0	0	2	0	0	0	0	0	0	0	0	0	0	0	0	0	0	2	0	0	0	0	0	0	1	1
hsa-mir-3116-1	0	0	0	1	0	0	0	0	0	0	0	0	0	0	0	0	0	0	0	0	0	0	0	0	0	0	0	0	0	0	0	0
hsa-mir-3116-2	0	0	0	0	0	0	0	0	0	0	0	0	0	0	0	0	0	0	0	0	1	0	0	0	0	0	0	0	1	0	0	0
hsa-mir-3117	0	1	0	2	1	0	3	1	4	2	4	10	3	2	2	11	0	9	2	2	8	0	2	1	8	1	7	3	22	6	23	8
hsa-mir-3118-1	0	0	0	0	0	0	0	0	0	0	0	0	0	0	0	0	0	0	0	0	0	0	0	0	0	0	0	0	0	0	0	0
hsa-mir-3118-2	0	0	0	0	0	0	0	0	0	0	0	0	0	0	0	0	0	0	0	0	0	0	0	0	0	0	0	0	0	0	0	0
hsa-mir-3118-3	0	0	0	0	0	0	0	0	0	0	0	0	0	0	0	0	0	0	0	0	0	0	0	0	0	0	0	0	0	0	0	0
hsa-mir-3118-4	0	0	0	0	0	0	0	0	0	0	0	0	0	0	0	0	0	0	0	0	0	0	0	0	0	0	0	0	0	0	0	0
hsa-mir-3119-1	0	0	0	0	0	1	0	0	0	0	0	0	0	0	0	0	0	0	0	0	0	0	0	0	0	0	0	0	0	0	0	0
hsa-mir-3119-2	0	0	0	0	0	0	0	0	0	0	0	0	0	0	0	0	0	0	0	0	0	0	0	0	0	0	0	0	0	0	0	0
hsa-mir-3120	0	0	0	1	0	0	0	0	0	0	0	0	0	0	0	0	0	1	0	0	0	0	0	0	0	0	0	0	0	0	0	0
hsa-mir-3121	0	1	0	0	0	0	0	0	0	0	0	0	0	0	0	0	0	1	1	0	0	0	0	0	0	0	0	0	0	0	0	0
hsa-mir-3122	0	0	0	0	0	0	0	0	0	0	0	0	0	0	0	0	0	0	0	0	0	0	0	0	0	0	0	0	0	0	0	0
hsa-mir-3123	0	0	0	0	0	0	0	0	0	0	0	0	0	0	0	0	0	0	0	0	0	0	0	0	0	0	0	0	0	0	0	0
hsa-mir-3124	0	0	0	0	0	1	0	0	0	0	0	0	0	0	0	0	1	1	0	0	1	0	0	0	0	0	0	1	1	0	0	0
hsa-mir-3125	0	1	0	0	0	0	1	0	0	0	0	0	2	0	0	0	0	0	0	0	0	0	1	0	0	0	0	0	0	0	0	0
hsa-mir-3126	1	1	1	0	1	0	0	0	0	1	0	0	2	0	2	0	0	1	1	1	0	1	0	0	0	2	0	0	0	0	2	2
hsa-mir-3127	3	13	6	62	16	38	4	7	2	22	12	16	23	11	8	24	10	79	9	31	21	23	3	19	8	14	25	7	18	12	24	13
hsa-mir-3128	0	1	0	0	1	0	0	0	0	0	0	0	0	0	0	0	0	0	0	0	1	0	1	0	0	0	1	0	0	0	0	0
hsa-mir-3129	5	1	3	5	0	4	0	0	0	3	0	0	2	0	0	3	2	2	4	2	2	18	0	1	2	7	4	3	2	1	8	1
hsa-mir-3130-1	17	17	1	21	18	66	15	12	6	17	0	10	16	32	17	20	10	30	5	14	24	88	0	6	9	17	1	14	20	28	5	20
hsa-mir-3130-2	6	18	4	16	18	68	20	12	5	15	0	15	12	30	15	11	10	37	4	7	41	74	0	8	10	13	1	13	9	32	14	11
hsa-mir-3131	0	1	0	1	0	0	0	0	0	1	0	2	0	0	0	0	0	2	1	1	0	0	0	0	0	0	0	0	0	0	1	0
hsa-mir-3132	0	0	0	1	0	0	1	0	0	0	0	0	2	0	0	2	0	0	0	1	0	3	0	0	0	0	0	0	0	0	0	0
hsa-mir-3133	0	0	0	1	0	0	0	0	0	0	1	0	0	0	0	0	0	0	0	1	0	0	0	0	0	1	1	0	0	0	0	1
hsa-mir-3134	0	0	0	0	0	0	0	0	0	0	0	0	0	0	0	0	0	0	0	0	0	0	0	0	0	0	0	0	0	0	0	0
hsa-mir-3135a	0	0	0	1	0	0	0	0	0	0	0	0	0	2	0	0	0	0	0	0	1	0	0	0	0	0	0	0	1	1	1	0
hsa-mir-3135b	0	0	0	0	0	0	0	0	0	0	0	0	0	0	0	0	0	0	0	0	0	0	0	0	0	0	0	0	0	0	0	0
hsa-mir-3136	1	0	2	3	4	0	2	0	0	1	1	3	0	1	0	0	2	4	2	4	0	4	0	3	2	1	3	1	1	6	4	6
hsa-mir-3137	0	0	1	0	0	0	0	0	0	0	0	0	0	0	0	0	0	6	0	0	0	2	0	0	0	0	1	0	0	0	0	0
hsa-mir-3138	1	2	0	0	0	0	0	1	0	1	0	0	1	0	1	2	1	0	1	0	0	1	0	0	2	1	0	2	1	0	0	0
hsa-mir-3139	0	0	0	0	0	0	0	0	0	1	0	0	0	0	1	0	0	0	0	1	0	0	0	1	2	0	0	1	0	0	0	0
hsa-mir-3140	0	3	1	2	3	0	2	0	0	1	1	0	0	0	0	0	1	3	2	1	3	2	0	0	1	0	0	1	0	0	0	2
hsa-mir-3141	0	0	0	0	0	0	0	0	0	0	0	0	0	0	0	0	0	0	0	0	0	0	0	0	1	0	0	0	0	0	0	0
hsa-mir-3142	0	0	0	0	0	0	0	0	0	0	0	0	0	0	0	0	0	0	0	0	0	0	0	0	0	0	0	0	0	0	0	0
hsa-mir-3143	0	0	1	1	0	1	0	0	1	0	0	1	0	3	1	1	0	1	2	1	0	0	0	1	0	1	1	0	3	0	0	2
hsa-mir-3144	0	0	0	0	0	0	0	1	2	2	0	0	0	0	0	1	0	1	2	0	0	4	0	1	0	1	2	5	0	0	0	11
hsa-mir-3145	0	0	0	1	0	0	0	0	0	0	0	0	0	0	0	0	0	1	0	0	0	1	0	0	0	1	0	0	0	0	0	0
hsa-mir-3146	0	0	1	0	0	0	0	0	0	0	0	1	1	0	0	0	0	0	0	0	2	0	0	0	0	0	0	1	0	0	0	0
hsa-mir-3147	0	0	0	0	0	0	0	0	0	0	0	0	0	0	0	0	0	1	0	0	0	0	0	0	0	0	0	0	0	0	0	0
hsa-mir-3148	0	0	0	1	0	0	0	0	0	0	0	0	0	0	0	0	0	0	0	0	0	0	0	0	0	0	0	0	0	0	0	0
hsa-mir-3149	0	0	0	0	0	0	1	0	0	0	0	0	0	0	0	0	0	0	0	0	0	1	0	0	0	0	0	0	0	0	0	0
hsa-mir-3150a	0	2	0	0	0	0	0	0	0	0	1	0	0	0	1	0	0	1	0	2	0	0	0	0	0	0	0	1	2	0	0	0
hsa-mir-3150b	5	10	20	10	11	5	1	15	5	14	1	8	5	4	6	3	5	9	15	28	8	2	1	8	7	3	4	6	9	2	3	8
hsa-mir-3151	0	0	0	0	0	0	0	0	0	0	0	0	0	0	0	0	0	0	0	0	0	1	0	0	0	0	0	0	0	0	0	0
hsa-mir-3152	0	2	0	0	0	2	0	0	0	4	0	0	0	0	0	2	0	0	0	1	0	0	0	1	0	1	0	3	0	1	1	1
hsa-mir-3153	0	0	0	0	0	0	0	0	0	0	0	0	0	0	0	0	0	0	0	0	0	0	0	0	0	0	0	0	0	0	0	0
hsa-mir-3154	0	3	1	0	0	0	0	0	0	0	0	2	1	1	0	1	0	1	0	0	1	1	0	0	0	1	0	0	0	0	2	0
hsa-mir-3155a	0	1	1	0	0	0	0	1	0	0	0	2	0	0	0	0	0	0	1	0	3	0	0	1	0	0	0	0	0	1	3	0
hsa-mir-3155b	0	0	0	0	0	0	0	0	0	0	0	0	0	0	0	0	0	0	0	0	0	0	0	0	0	0	0	0	0	0	0	0
hsa-mir-3156-1	0	0	0	0	0	0	0	0	0	0	0	0	0	0	0	0	0	0	0	0	0	0	0	0	0	0	0	0	0	0	0	0
hsa-mir-3156-2	0	0	0	0	0	0	0	0	0	0	0	0	0	0	0	0	0	0	0	0	0	0	0	0	0	0	0	0	0	0	0	0
hsa-mir-3156-3	0	0	0	0	0	0	0	0	0	0	0	0	0	0	0	0	0	0	0	0	0	0	0	0	0	0	0	0	0	0	0	0
hsa-mir-3157	3	1	1	10	3	3	2	0	0	6	3	3	2	4	1	5	4	2	1	1	5	4	0	3	0	1	1	0	0	3	5	4
hsa-mir-3158-1	2	1	1	0	1	1	2	1	0	0	1	3	1	4	0	0	2	0	1	1	0	1	1	0	1	2	0	2	3	0	3	1
hsa-mir-3158-2	0	1	0	0	0	2	0	0	0	0	1	2	2	1	0	1	1	1	0	0	1	0	0	1	0	1	0	0	2	3	1	2
hsa-mir-3159	0	3	0	0	0	1	0	0	0	0	0	2	0	1	0	0	0	0	0	0	0	0	0	2	0	0	0	0	0	0	0	0
hsa-mir-3160-1	0	0	0	0	0	0	0	0	0	0	0	0	0	0	0	0	0	0	0	0	0	0	0	0	0	0	0	0	0	0	0	0
hsa-mir-3160-2	0	0	0	0	0	0	0	0	0	0	0	0	0	0	0	0	0	0	0	0	0	0	0	0	0	0	0	0	0	0	0	0
hsa-mir-3161	0	0	0	0	2	2	3	0	0	1	0	0	0	0	0	0	0	0	0	0	2	0	1	0	1	0	0	0	0	1	2	0
hsa-mir-3162	0	0	0	0	0	0	0	0	0	0	0	0	0	0	0	0	0	0	0	0	0	0	0	1	0	0	0	1	0	0	0	0
hsa-mir-3163	1	0	1	0	0	0	2	0	0	0	0	0	0	0	0	0	0	0	0	0	0	0	0	0	0	0	0	1	0	0	0	0
hsa-mir-3164	0	0	0	2	0	0	0	0	0	0	0	0	0	0	0	0	0	0	0	1	1	0	0	0	0	0	0	0	0	0	0	0
hsa-mir-3165	0	0	0	0	0	0	0	0	0	0	0	0	0	0	0	0	0	0	0	0	0	0	0	0	0	0	0	0	0	0	1	0
hsa-mir-3166	3	0	1	0	1	0	0	0	1	0	0	1	0	1	0	0	0	0	2	0	1	1	0	2	0	0	0	2	1	0	1	1
hsa-mir-3167	0	0	0	0	0	0	0	0	0	0	0	0	0	0	0	0	0	0	0	0	0	0	0	0	0	0	0	0	0	0	1	0
hsa-mir-3168	0	0	0	0	0	0	0	0	0	0	0	0	0	0	0	0	0	0	0	0	0	0	0	0	0	0	0	0	0	0	0	0
hsa-mir-3169	0	0	0	0	0	0	0	0	0	0	0	0	0	0	0	0	0	0	0	0	0	0	0	0	0	0	0	0	0	0	0	0
hsa-mir-3170	1	0	1	3	1	6	7	1	0	0	1	0	1	0	1	0	3	0	2	8	2	11	0	2	1	3	6	2	1	3	12	4
hsa-mir-3171	0	0	0	0	0	0	0	0	0	0	0	0	0	0	1	0	0	1	0	0	2	5	0	0	0	0	0	0	0	0	1	0
hsa-mir-3173	0	6	2	1	0	4	3	1	0	4	0	1	1	0	2	4	2	6	1	2	1	1	0	0	0	2	0	0	3	1	2	2
hsa-mir-3174	0	1	0	3	0	0	0	0	0	0	0	2	0	0	0	0	1	4	2	4	4	3	2	1	0	2	2	1	1	1	1	0
hsa-mir-3175	0	0	0	0	0	0	0	0	0	0	0	0	0	0	0	0	0	0	0	0	0	0	0	0	0	1	0	0	0	0	0	0
hsa-mir-3176	1	0	0	0	0	0	0	1	0	2	0	0	0	1	1	0	1	3	2	3	3	0	1	6	0	0	0	6	2	2	1	0
hsa-mir-3177	0	0	0	1	1	1	0	0	0	0	0	0	0	0	0	0	0	1	0	0	3	2	0	2	0	0	0	4	2	2	1	0
hsa-mir-3178	0	0	0	0	0	1	0	2	0	0	0	2	0	0	0	1	0	0	0	0	0	0	0	1	0	1	0	1	2	1	0	0
hsa-mir-3179-1	0	0	0	0	0	0	0	0	0	0	0	0	0	0	0	0	0	0	0	0	0	0	0	0	0	0	0	0	0	0	0	0
hsa-mir-3179-2	0	0	0	0	0	0	0	0	0	0	0	0	0	0	0	0	0	0	0	0	0	0	0	0	0	0	0	0	0	0	0	0
hsa-mir-3179-3	0	0	0	0	0	0	0	0	0	0	0	0	0	0	0	0	0	0	0	0	0	0	0	0	0	0	0	0	0	0	0	0
hsa-mir-3179-4	0	0	0	0	0	0	0	0	0	0	0	0	0	0	0	0	0	0	0	0	0	0	0	0	0	0	0	0	0	0	0	0
hsa-mir-3180-1	0	0	0	0	0	0	0	0	0	0	0	0	0	0	0	0	0	0	0	0	0	0	0	0	0	0	0	0	0	0	0	0
hsa-mir-3180-2	0	0	0	0	0	0	0	0	0	0	0	0	0	0	0	0	0	0	0	1	0	0	0	0	0	0	0	0	0	0	0	0
hsa-mir-3180-3	0	0	0	0	0	0	0	0	0	0	0	0	0	0	0	0	0	0	0	0	0	0	0	0	0	0	0	0	0	0	0	0
hsa-mir-3180-4	0	0	2	0	0	0	0	0	0	0	0	0	0	0	0	0	0	0	2	0	0	0	0	0	0	0	1	0	0	0	0	0
hsa-mir-3180-5	0	0	0	0	0	0	0	0	0	0	0	0	0	0	0	0	0	0	0	0	0	0	0	0	0	0	0	0	0	0	0	0
hsa-mir-3181	0	0	0	0	0	0	0	0	0	0	0	0	0	0	0	0	0	0	0	0	0	1	0	1	0	0	0	0	0	0	0	0
hsa-mir-3182	0	0	0	0	0	0	0	0	0	0	0	0	0	0	1	0	0	0	0	2	0	1	0	0	1	0	0	0	0	0	0	0
hsa-mir-3183	0	0	1	0	0	0	1	0	0	0	0	0	0	1	0	0	0	1	0	0	0	1	0	0	0	0	1	0	1	0	0	0
hsa-mir-3184	0	0	0	0	0	0	0	0	0	0	0	0	0	0	0	0	0	0	0	0	0	0	0	0	0	0	0	0	0	0	0	1
hsa-mir-3185	0	0	0	0	0	0	0	0	0	0	0	0	0	0	0	0	0	0	0	0	0	0	0	0	0	0	0	0	0	0	0	0
hsa-mir-3186	0	0	0	0	0	0	0	0	0	0	0	0	0	0	0	0	0	0	0	0	0	0	0	0	0	0	0	0	0	0	0	0
hsa-mir-3187	0	1	0	1	1	1	0	1	1	0	0	1	0	1	2	0	6	1	3	0	2	4	0	9	2	1	1	4	1	1	1	1
hsa-mir-3188	0	0	1	0	0	1	0	0	0	0	0	0	0	0	0	1	0	1	0	1	0	4	0	1	1	1	0	1	0	0	5	1
hsa-mir-3189	0	0	0	1	0	0	0	0	0	4	0	0	0	0	2	0	0	0	0	0	0	0	0	0	0	0	0	0	0	0	0	1
hsa-mir-3190	0	1	0	6	0	1	0	2	1	0	0	2	2	2	0	1	2	1	1	0	3	0	0	0	0	1	0	0	2	2	3	1
hsa-mir-3191	1	0	2	0	1	2	1	0	0	0	0	2	2	1	1	4	1	0	1	1	2	1	0	0	0	0	1	1	2	1	1	0
hsa-mir-3192	0	0	0	0	0	0	0	0	0	0	0	0	0	0	0	1	1	0	0	1	0	2	0	0	0	0	0	0	0	1	0	1
hsa-mir-3193	1	7	3	0	3	3	0	2	2	2	1	5	1	1	6	2	3	10	6	1	4	7	0	6	3	7	1	6	6	4	4	2
hsa-mir-3194	1	1	1	1	2	7	1	0	1	0	0	1	0	3	0	2	1	0	0	1	2	2	0	0	1	1	1	0	0	1	0	0
hsa-mir-3195	0	0	1	0	0	0	0	0	0	0	0	0	3	0	0	0	0	0	0	0	4	0	0	0	2	1	0	0	0	0	0	0
hsa-mir-3196	0	0	0	0	0	0	0	0	0	0	0	0	0	0	0	0	0	0	0	0	0	0	0	0	0	0	0	0	0	1	0	0
hsa-mir-3197	0	0	0	0	0	2	0	0	0	0	0	0	0	0	0	0	0	0	0	0	0	0	0	0	0	0	0	1	0	0	0	0
hsa-mir-3198-1	0	0	0	0	0	0	0	0	0	0	0	0	0	0	0	0	0	0	0	0	1	0	0	0	0	0	0	1	0	0	0	0
hsa-mir-3198-2	2	0	0	0	0	0	0	0	0	0	0	1	1	1	0	0	1	0	0	0	0	0	0	3	1	0	0	0	0	1	1	1
hsa-mir-3199-1	0	0	3	0	3	2	2	2	0	3	1	2	0	1	2	5	2	1	0	0	3	4	0	0	0	4	0	4	1	2	4	4
hsa-mir-3199-2	6	13	10	12	4	10	8	1	1	7	6	11	10	10	14	15	6	7	4	11	11	17	2	0	3	14	1	9	4	7	15	2
hsa-mir-32	196	257	196	254	140	261	248	349	136	420	147	391	141	265	268	265	166	215	45	81	190	415	54	123	180	252	151	99	398	205	211	249
hsa-mir-3200	5	6	3	13	8	4	6	8	0	16	10	8	8	1	1	11	25	19	1	7	12	12	1	43	3	2	3	2	5	6	7	2
hsa-mir-3201	0	0	0	0	0	0	0	0	0	0	0	0	0	0	0	0	0	0	0	0	0	0	0	0	0	0	0	0	0	0	0	0
hsa-mir-3202-1	1	0	0	0	0	1	1	0	1	0	0	0	0	0	0	0	0	1	0	0	0	0	0	0	0	0	0	0	0	0	0	0
hsa-mir-3202-2	0	0	0	0	0	0	0	0	0	0	0	0	0	0	0	1	0	0	1	0	0	2	0	1	0	0	0	0	0	0	0	0
hsa-mir-320a	849	2568	2830	3012	1120	3160	977	2028	470	3398	2025	1581	1975	2080	1113	1679	3430	1104	2581	3457	1926	5670	627	2329	1182	6897	6528	1358	1940	2192	4401	2525
hsa-mir-320b-1	2	3	7	6	5	9	8	5	1	12	2	4	1	6	3	0	8	3	16	9	5	15	6	5	5	14	8	5	11	6	16	7
hsa-mir-320b-2	0	6	19	3	0	32	8	15	4	17	3	9	9	9	8	4	19	18	22	18	12	43	8	17	12	18	20	3	12	5	34	15
hsa-mir-320c-1	1	1	9	6	0	7	4	1	0	4	3	5	2	2	3	1	3	3	1	3	0	11	0	3	1	2	5	3	0	4	5	2
hsa-mir-320c-2	1	0	1	1	1	2	2	1	0	0	2	1	0	1	1	0	2	1	3	1	1	8	1	2	0	8	1	1	1	1	3	3
hsa-mir-320d-1	0	1	2	0	1	10	0	0	0	1	0	2	1	1	5	2	1	3	1	1	1	7	1	1	1	1	0	2	3	1	12	5
hsa-mir-320d-2	0	3	7	0	1	6	1	2	2	4	0	4	3	1	2	2	0	0	5	1	0	5	1	2	1	1	2	2	2	1	5	2
hsa-mir-320e	0	0	1	0	0	1	0	0	0	2	0	0	0	0	2	0	0	1	0	0	1	4	0	0	0	0	0	0	0	0	4	1
hsa-mir-323a	26	4	3	34	11	29	11	9	2	9	16	14	11	9	14	37	18	5	8	29	30	19	3	8	12	11	33	9	16	8	33	9
hsa-mir-323b	15	3	2	12	8	50	6	2	1	7	4	4	3	3	4	14	3	4	2	37	17	22	0	6	10	7	12	0	21	15	28	8
hsa-mir-324	109	124	77	197	168	182	74	65	30	127	88	160	76	109	106	96	95	221	106	220	256	276	34	277	103	108	192	146	171	75	540	137
hsa-mir-325	0	0	0	0	0	0	0	0	0	0	0	0	0	0	0	0	0	0	0	0	0	0	0	0	0	0	0	0	0	0	0	0
hsa-mir-326	13	46	31	14	5	97	23	48	12	28	7	31	17	20	27	92	20	14	12	15	34	56	4	20	28	44	4	26	56	27	37	34
hsa-mir-328	44	72	94	115	73	203	166	41	4	108	47	93	113	57	41	173	52	46	16	160	162	104	7	68	43	67	21	37	82	38	184	68
hsa-mir-329-1	3	5	3	13	5	8	2	6	1	2	4	1	5	3	7	40	3	0	2	2	7	2	0	1	2	5	6	1	2	4	4	2
hsa-mir-329-2	5	2	4	10	3	2	8	5	2	1	5	0	5	5	4	33	5	2	0	1	7	7	0	0	2	3	5	4	7	3	2	2
hsa-mir-330	64	206	94	142	85	181	50	248	57	172	71	157	141	124	141	183	255	711	78	273	682	489	41	298	115	266	169	187	340	272	382	203
hsa-mir-331	101	65	99	104	79	136	57	72	25	87	22	97	59	66	83	94	99	119	91	128	239	214	15	77	125	83	43	117	182	94	346	84
hsa-mir-335	208	223	281	618	219	562	617	486	77	263	364	313	241	417	246	495	301	211	94	423	1140	716	78	162	159	254	248	382	334	146	262	176
hsa-mir-337	235	265	402	1327	568	292	231	352	53	158	260	348	285	164	320	5198	174	22	113	234	840	182	9	64	91	173	96	72	193	92	240	83
hsa-mir-338	1573	1649	1474	11798	3825	3176	6096	1915	387	2658	10351	2494	3328	2131	2841	11955	1628	850	979	3949	5516	2111	59	1711	719	3271	2502	1331	1706	779	1148	993
hsa-mir-339	128	173	80	253	172	162	70	141	53	240	133	221	64	83	92	111	287	224	121	209	189	290	23	166	96	89	273	59	224	84	163	124
hsa-mir-33a	180	67	338	124	179	142	103	62	25	151	37	143	58	168	195	64	139	116	58	114	142	266	48	88	92	47	49	61	106	42	217	95
hsa-mir-33b	7	12	34	9	17	32	31	9	13	26	1	18	4	18	23	9	25	33	5	20	7	54	5	11	12	5	6	7	10	9	14	14
hsa-mir-340	121	152	45	248	54	274	174	137	82	252	76	249	102	159	146	254	115	155	29	134	89	262	198	54	128	139	73	81	139	78	162	154
hsa-mir-342	347	528	336	1385	856	552	222	303	178	545	652	770	208	519	409	280	532	658	135	668	701	1640	153	290	252	958	1479	231	1077	1033	659	564
hsa-mir-345	15	34	32	71	43	51	36	23	8	73	14	36	23	13	26	35	66	58	26	83	41	54	18	34	34	23	49	28	77	30	135	40
hsa-mir-346	1	1	0	2	0	1	0	0	0	0	0	0	0	1	0	0	0	0	0	0	0	3	0	0	0	2	1	1	1	0	1	0
hsa-mir-34a	896	585	329	2189	350	914	461	719	161	1596	823	621	335	707	903	1103	840	352	230	1588	519	725	61	219	614	625	643	148	501	551	570	493
hsa-mir-34b	9	8	5	20	4	5	3	13	6	2466	4	8	1	3	6	11	13	7	4	62	164	30	1	23	16	18	36	7	15	15	65	56
hsa-mir-34c	121	74	20	180	18	65	20	127	24	17373	74	44	31	51	134	94	130	82	83	293	1099	236	19	194	79	275	238	110	77	145	779	492
hsa-mir-3529	0	0	0	0	0	0	0	0	0	0	0	0	0	0	0	0	0	0	0	0	0	0	0	0	0	0	0	0	0	0	0	0
hsa-mir-3591	1	0	0	21	3	0	0	0	0	0	0	6	1	0	0	2	2	0	0	1	4	0	0	0	0	0	1	0	0	0	0	0
hsa-mir-3605	2	1	3	6	3	16	3	5	0	6	2	2	3	3	2	5	4	2	2	6	10	7	1	9	3	5	5	3	9	5	12	6
hsa-mir-3606	0	0	0	0	0	0	0	0	0	0	0	0	0	1	1	0	0	0	0	0	0	0	0	0	0	0	0	0	0	2	0	0
hsa-mir-3607	102	12	45	389	173	71	24	3	6	32	81	22	31	20	39	29	27	20	8	192	143	31	0	17	23	10	48	9	25	14	57	24
hsa-mir-3609	0	0	0	3	0	1	0	1	0	0	1	0	0	0	1	0	2	1	2	0	0	0	0	0	1	0	2	0	0	1	0	2
hsa-mir-361	1894	2229	1391	4047	1927	2103	1432	1327	868	3313	1901	2433	1959	2418	1964	3056	1371	2789	953	2989	3406	4233	284	1959	1439	2265	1564	1459	2499	2212	2731	2648
hsa-mir-3610	4	4	4	3	0	12	3	1	1	0	0	5	1	3	0	3	4	6	2	6	6	10	0	6	2	2	5	4	4	7	8	8
hsa-mir-3611	0	0	0	1	0	0	1	1	0	1	0	0	0	0	0	0	0	0	0	1	0	0	0	0	0	0	0	0	0	0	1	0
hsa-mir-3612	0	0	0	0	0	0	0	0	0	1	0	1	0	0	0	0	0	0	0	0	0	0	0	0	0	0	0	0	0	0	0	0
hsa-mir-3613	57	58	47	141	34	43	19	84	40	54	34	88	21	73	68	74	57	63	21	35	45	134	27	40	45	63	58	50	104	41	51	107
hsa-mir-3614	18	19	14	37	23	38	8	10	18	30	5	48	12	14	17	26	36	43	21	22	21	54	4	27	47	29	26	71	57	84	11	33
hsa-mir-3615	18	25	28	37	34	45	13	43	7	21	20	22	14	34	25	17	33	40	21	19	59	54	1	14	15	26	44	22	33	32	36	53
hsa-mir-3616	0	0	2	0	1	2	1	0	0	2	0	0	0	0	0	0	1	0	0	3	1	0	0	1	0	0	0	0	0	0	0	1
hsa-mir-3617	0	0	0	0	0	0	0	0	0	0	0	0	0	0	0	0	0	0	2	0	1	0	0	0	0	0	0	0	0	0	1	0
hsa-mir-3618	0	0	3	1	0	1	0	1	1	0	0	0	0	0	1	0	0	4	0	1	1	0	0	10	0	3	0	1	0	0	0	1
hsa-mir-3619	1	0	2	2	0	0	0	0	0	0	0	0	0	0	1	0	0	8	2	2	5	3	0	1	0	1	0	1	1	2	3	0
hsa-mir-362	41	59	35	306	47	44	27	28	9	112	99	66	33	35	26	167	39	34	24	108	87	51	7	20	31	47	97	32	48	27	38	30
hsa-mir-3620	0	1	1	1	2	0	1	0	0	2	0	0	0	0	1	0	0	1	0	0	9	2	0	2	0	1	0	2	0	0	1	0
hsa-mir-3621	0	0	0	0	0	0	0	0	0	0	0	0	0	0	0	0	0	0	0	0	0	0	0	0	0	0	0	0	0	0	0	0
hsa-mir-3622a	1	1	1	1	1	5	2	1	1	2	1	0	1	1	3	2	0	0	0	3	0	4	0	0	0	1	0	2	0	0	1	0
hsa-mir-3622b	0	0	1	0	0	1	0	0	0	0	0	0	0	0	0	1	0	0	0	0	1	0	0	0	0	0	0	0	0	0	0	0
hsa-mir-363	24	40	34	164	43	129	163	62	10	108	161	88	18	72	53	79	146	172	14	205	21	84	2	6	19	19	24	24	48	15	14	77
hsa-mir-3646	0	0	0	0	0	0	0	0	0	0	0	0	0	0	0	0	0	0	2	0	0	1	0	0	0	0	0	0	0	0	0	0
hsa-mir-3648-1	0	0	0	0	0	0	0	0	0	0	0	0	0	0	0	0	0	0	0	0	0	0	0	0	0	0	0	0	0	0	0	0
hsa-mir-3648-2	0	0	0	0	0	0	0	0	0	0	0	0	0	0	0	0	0	0	0	0	0	0	0	0	0	0	0	0	0	0	0	0
hsa-mir-3649	0	0	0	0	0	0	0	0	0	0	0	0	0	0	0	0	0	0	0	0	0	0	0	0	0	0	0	0	0	0	0	0
hsa-mir-3650	0	0	0	0	0	1	0	0	0	0	0	0	0	0	0	0	0	0	1	0	0	0	0	0	0	0	0	0	0	0	0	0
hsa-mir-3651	2	0	0	22	2	4	1	0	0	0	4	0	1	0	0	6	1	1	3	18	8	5	0	4	4	2	15	2	3	1	4	3
hsa-mir-3652	2	0	11	3	0	7	2	5	0	6	0	4	3	3	2	2	6	5	5	4	1	14	0	1	0	4	2	11	7	4	8	5
hsa-mir-3653	17	14	4	71	11	17	8	5	2	6	30	13	5	16	14	38	0	8	8	27	10	16	3	9	18	7	30	8	13	6	15	35
hsa-mir-3654	2	0	2	3	1	0	0	0	0	0	0	1	0	0	1	2	0	0	1	0	1	0	0	2	0	1	0	0	1	0	0	0
hsa-mir-3655	0	0	3	1	0	2	1	0	0	0	0	1	1	1	1	1	2	2	0	1	2	0	0	1	0	2	1	0	0	0	0	1
hsa-mir-3656	0	1	1	0	0	0	0	0	0	0	0	0	0	0	0	0	0	0	0	0	0	0	0	0	0	0	0	0	0	0	0	0
hsa-mir-3657	0	0	0	1	0	0	0	1	0	0	0	0	0	0	0	0	1	0	1	0	0	0	0	0	0	0	1	0	0	0	0	0
hsa-mir-3658	0	0	0	1	0	0	0	0	0	0	0	0	0	0	0	0	0	0	0	0	0	0	0	0	0	0	0	0	0	0	0	0
hsa-mir-3659	1	3	1	0	1	0	0	1	0	0	0	0	0	1	2	0	0	0	1	0	0	1	0	1	0	0	0	1	0	0	1	0
hsa-mir-365a	145	252	215	399	145	130	139	741	135	147	344	427	191	213	400	647	238	221	301	311	342	305	65	661	237	233	309	195	477	191	293	101
hsa-mir-365b	146	251	212	399	145	129	136	743	135	146	344	423	190	215	402	647	228	204	287	307	333	306	65	638	236	229	305	194	475	185	285	101
hsa-mir-3660	0	0	0	0	0	0	0	0	0	0	0	0	0	0	0	0	0	0	0	4	0	3	0	0	0	0	0	0	0	0	0	0
hsa-mir-3661	0	0	0	0	0	0	0	0	0	0	0	0	0	0	0	0	0	1	0	0	0	1	0	1	0	0	1	1	0	0	0	1
hsa-mir-3662	2	3	0	4	4	2	0	2	0	0	4	2	1	0	1	1	7	7	4	8	0	2	0	5	0	0	11	1	2	2	2	5
hsa-mir-3663	0	0	0	0	0	0	0	0	1	0	0	0	0	0	0	0	0	0	0	0	1	0	0	0	0	0	0	0	0	0	1	0
hsa-mir-3664	0	0	0	0	0	2	3	0	0	4	0	0	0	0	0	2	1	3	2	1	1	0	0	1	0	2	1	1	1	0	0	0
hsa-mir-3665	0	0	0	0	0	0	0	0	0	0	0	0	0	0	0	0	0	0	0	0	0	0	0	0	0	0	0	0	0	0	0	0
hsa-mir-3666	0	0	0	0	0	0	0	0	0	0	0	0	0	0	0	0	0	0	0	0	0	0	0	0	0	0	0	0	0	0	0	0
hsa-mir-3667	0	0	0	0	1	1	0	0	0	0	0	0	0	1	0	0	2	0	0	0	0	3	0	0	0	0	0	0	1	2	0	2
hsa-mir-3668	0	0	0	0	0	0	0	0	0	0	0	0	0	0	0	0	0	0	0	0	0	0	0	0	0	0	0	0	0	0	0	0
hsa-mir-367	0	0	0	0	0	0	0	0	0	0	0	0	0	0	0	0	0	0	0	0	0	0	0	0	0	0	0	0	0	0	0	0
hsa-mir-3670-1	0	0	0	0	0	0	0	0	0	0	0	0	0	0	0	0	0	0	0	0	0	0	0	0	0	0	0	0	0	0	0	0
hsa-mir-3670-2	0	0	0	0	0	0	0	0	0	0	0	0	0	0	0	0	0	0	0	0	0	0	0	0	0	0	0	0	0	0	0	0
hsa-mir-3670-3	0	0	0	0	0	0	0	0	0	0	0	0	0	0	0	0	0	0	0	0	0	0	0	0	0	0	0	0	0	0	0	0
hsa-mir-3670-4	0	0	0	0	0	0	0	0	0	0	0	0	0	0	0	0	0	0	0	0	0	0	0	0	0	0	0	0	0	0	0	0
hsa-mir-3671	0	0	0	0	0	0	0	0	0	0	0	0	0	0	0	0	0	0	0	0	0	0	0	0	0	0	0	0	0	0	0	0
hsa-mir-3672	0	0	0	0	0	0	0	0	0	0	0	0	0	0	0	0	0	0	0	0	0	0	0	0	0	0	0	0	0	0	0	0
hsa-mir-3674	0	0	0	0	0	0	0	0	0	0	0	0	0	0	0	0	0	0	0	0	0	0	0	0	0	0	0	0	0	0	0	0
hsa-mir-3675	0	0	0	1	0	0	0	0	0	0	0	0	0	0	0	0	0	0	0	0	0	0	0	0	0	0	0	0	0	0	0	0
hsa-mir-3677	14	31	17	29	13	38	3	24	6	24	1	14	12	24	21	15	34	38	14	29	39	74	6	130	22	21	24	20	58	17	58	33
hsa-mir-3678	4	8	3	10	4	2	1	9	3	1	0	13	11	5	5	14	6	3	1	1	4	0	2	1	1	5	3	2	2	3	6	2
hsa-mir-3679	0	0	0	1	0	0	1	0	0	1	0	0	0	0	0	0	0	0	0	0	1	0	0	0	0	0	0	0	0	0	2	0
hsa-mir-3680-1	0	1	0	0	1	3	0	3	1	0	0	1	0	0	0	0	0	3	2	0	3	2	0	0	0	3	5	5	0	3	1	4
hsa-mir-3680-2	0	1	0	2	0	2	0	0	0	0	0	0	0	2	0	1	0	3	1	0	3	4	0	0	1	0	2	1	0	0	0	1
hsa-mir-3681	0	0	0	1	0	1	0	1	1	0	0	0	0	0	0	0	1	1	0	0	0	0	0	0	0	3	0	0	2	0	0	6
hsa-mir-3682	1	5	8	2	5	8	2	8	2	6	7	9	1	6	5	5	8	17	12	12	6	16	5	2	14	4	4	8	11	8	17	12
hsa-mir-3683	0	0	0	0	0	0	0	0	0	0	0	0	0	0	0	0	0	0	0	0	0	0	0	0	0	0	0	0	0	0	0	0
hsa-mir-3684	5	1	1	4	2	3	0	1	1	3	2	2	0	2	4	1	2	2	0	0	4	1	0	0	2	0	0	2	2	1	3	2
hsa-mir-3685	0	0	0	0	0	0	0	0	0	0	0	0	0	0	0	0	0	0	0	0	0	0	0	0	0	1	0	0	0	0	0	0
hsa-mir-3686	0	0	0	0	0	0	0	0	0	0	0	0	0	0	0	0	0	0	0	0	0	0	0	0	0	0	0	0	0	0	0	0
hsa-mir-3687-1	0	0	0	0	0	0	0	0	0	0	0	0	0	0	0	0	0	0	0	0	0	0	0	0	0	0	0	0	0	0	0	0
hsa-mir-3687-2	0	0	0	0	0	0	0	0	0	0	0	0	0	0	0	0	0	0	0	0	0	0	0	0	0	0	0	0	0	0	0	0
hsa-mir-3688-1	0	0	0	0	0	1	0	0	0	0	0	0	0	0	0	0	1	0	0	0	0	0	0	0	0	0	0	0	0	0	0	0
hsa-mir-3688-2	1	0	0	1	0	0	0	0	0	0	0	0	1	0	0	0	0	0	0	2	1	0	0	0	0	0	0	0	0	0	0	0
hsa-mir-3689a	0	0	0	0	0	0	0	0	0	0	0	0	0	0	0	0	0	0	0	0	0	0	0	0	0	0	0	0	0	0	0	0
hsa-mir-3689b	0	0	0	0	0	0	0	0	0	0	0	0	0	0	0	0	0	0	0	0	0	0	0	0	0	0	0	0	0	0	0	0
hsa-mir-3689c	0	0	0	0	0	0	0	0	0	0	0	0	0	0	0	0	0	0	0	0	0	0	0	0	0	0	0	0	0	0	0	0
hsa-mir-3689d-1	0	0	0	0	0	0	0	0	0	0	0	0	0	0	0	0	0	0	0	0	0	0	0	0	0	0	0	0	0	0	0	0
hsa-mir-3689d-2	0	0	0	0	0	0	0	0	0	0	0	0	0	0	0	0	0	0	0	0	0	0	0	0	0	0	0	0	0	0	0	0
hsa-mir-3689e	0	0	0	0	0	0	0	0	0	0	0	0	0	0	0	0	0	0	0	0	0	0	0	0	0	0	0	0	0	0	0	0
hsa-mir-3689f	0	0	0	0	0	0	0	0	0	0	0	0	0	0	0	0	0	0	0	0	0	0	0	0	0	0	0	0	0	0	0	0
hsa-mir-369	170	94	84	659	159	137	115	127	57	79	81	222	142	75	173	1565	101	25	32	97	181	113	22	27	106	102	83	47	100	75	71	47
hsa-mir-3690-1	3	1	2	1	1	12	0	0	1	1	0	18	2	11	1	0	19	2	0	0	4	15	5	0	3	6	4	11	2	18	3	4
hsa-mir-3690-2	0	0	0	0	0	0	0	0	0	0	0	0	0	0	0	0	0	0	0	0	0	0	0	0	0	0	0	0	0	0	0	0
hsa-mir-3691	0	0	1	2	0	2	1	0	1	2	2	2	0	5	3	3	4	5	8	4	3	7	0	6	1	3	2	3	0	2	3	1
hsa-mir-3692	0	0	0	0	0	0	0	0	0	0	0	0	0	0	0	0	0	0	0	0	0	0	0	0	0	0	0	0	0	0	1	0
hsa-mir-370	88	55	20	266	61	166	72	44	12	47	42	85	136	54	56	481	46	11	30	129	113	98	2	27	47	103	37	52	49	74	99	49
hsa-mir-3713	0	0	0	0	0	0	0	0	0	0	0	0	0	0	0	0	0	0	0	0	0	0	0	0	0	0	0	0	0	0	0	0
hsa-mir-3714	1	0	0	0	0	0	0	0	0	0	0	0	0	0	0	0	0	0	0	0	0	0	0	0	0	0	0	0	0	0	0	0
hsa-mir-371a	1	0	0	0	0	0	0	0	0	0	0	0	0	0	0	2	0	0	0	0	0	0	0	0	0	0	0	0	0	0	0	0
hsa-mir-371b	3	2	1	0	0	0	0	0	0	0	0	0	1	2	0	1	1	0	1	0	2	1	0	0	1	0	0	1	0	0	0	0
hsa-mir-372	0	0	1	12	0	1	0	1	0	3	0	1	0	0	1	18	0	0	1	1	5	2	0	1	2	9	2	3	0	0	10	2
hsa-mir-373	0	0	0	2	0	0	0	0	0	2	0	0	1	0	0	1	0	0	0	2	0	0	0	1	0	0	0	0	0	0	1	0
hsa-mir-374a	4513	8164	4241	12829	3986	10955	4674	7541	4007	5617	6156	9070	9448	6831	7722	15497	4989	5563	1117	4339	7539	17796	1280	4350	2533	5695	4950	5383	7437	4415	5736	4088
hsa-mir-374b	155	491	258	653	182	327	207	427	115	583	206	647	236	288	289	746	171	246	84	282	293	849	100	130	203	228	295	166	478	161	423	262
hsa-mir-374c	0	0	0	0	0	0	0	0	0	0	0	1	0	0	0	0	0	0	0	1	0	0	0	0	1	0	0	0	1	0	0	0
hsa-mir-375	9615	27151	8461	16998	12930	122337	364870	24941	6564	300938	80927	12288	209787	78046	109871	158133	5109	1422	662	546	43720	558	29	2470	445	414	414	122	1198	214	911	21952
hsa-mir-376a-1	14	11	20	122	20	19	4	9	4	6	16	27	10	7	15	195	7	0	11	23	25	10	0	3	11	5	26	7	16	1	5	7
hsa-mir-376a-2	3	7	17	57	16	10	4	10	2	4	2	12	3	5	13	157	9	0	7	6	18	11	1	3	5	4	20	2	14	2	6	8
hsa-mir-376b	19	9	12	56	17	6	7	12	3	10	28	29	10	7	14	113	11	3	4	17	16	20	1	5	7	11	33	3	9	2	4	5
hsa-mir-376c	88	79	152	557	181	95	77	63	16	84	57	223	106	47	117	2000	51	8	37	57	207	72	8	13	33	55	58	26	62	30	56	31
hsa-mir-377	41	28	52	350	63	68	43	26	6	38	37	123	66	32	55	781	33	3	13	44	56	44	5	13	20	41	35	17	42	28	28	25
hsa-mir-378a	14944	13183	26280	105868	19070	7771	3996	10721	3593	10448	5465	79952	46023	25517	24747	216186	11490	3151	6572	12112	13918	6197	19625	3128	6104	6581	4905	14468	6549	3632	9446	7640
hsa-mir-378b	0	0	1	0	2	1	1	0	1	0	0	2	2	0	0	1	0	0	0	0	1	0	0	0	0	0	0	0	0	0	1	0
hsa-mir-378c	85	119	266	669	269	128	89	107	22	222	32	922	494	229	220	2165	126	36	30	78	160	68	23	33	99	84	25	156	61	63	136	73
hsa-mir-378d-1	3	7	10	56	19	7	7	5	0	9	0	37	22	18	4	100	6	1	2	6	10	6	1	1	4	2	0	9	3	3	4	4
hsa-mir-378d-2	9	8	11	72	23	1	2	4	0	11	0	56	23	8	15	118	6	2	1	2	11	4	0	5	11	5	0	6	8	3	8	0
hsa-mir-378e	0	0	0	0	0	0	0	0	0	0	0	0	0	1	0	0	0	0	0	0	0	0	0	0	0	0	0	0	0	0	0	0
hsa-mir-378f	3	0	2	2	2	0	0	2	0	1	0	8	2	3	1	10	0	0	0	0	1	0	0	0	0	0	0	0	4	1	2	0
hsa-mir-378g	0	0	0	0	1	0	0	0	0	0	0	0	0	0	0	0	0	0	0	0	0	0	0	0	0	0	0	0	0	0	0	0
hsa-mir-378h	0	0	0	0	0	0	0	0	0	0	0	0	0	0	0	0	0	0	0	0	0	0	0	0	0	0	0	0	0	0	0	0
hsa-mir-378i	0	0	0	3	0	1	1	5	0	1	1	3	3	1	22	3	0	0	0	0	0	0	0	0	0	0	0	0	1	0	0	1
hsa-mir-378j	0	0	0	0	0	0	0	0	0	0	0	0	0	0	0	0	0	0	0	0	0	0	0	0	0	0	0	0	0	0	0	0
hsa-mir-379	10353	12757	16237	50922	16746	27112	13059	12873	4971	8380	5606	20416	37804	12291	16810	238343	7435	1463	5963	10157	21853	13489	1018	4682	6519	13263	3286	5606	10877	10463	18495	5881
hsa-mir-380	10	15	7	32	8	13	7	5	4	6	4	9	10	10	4	67	11	2	4	11	12	13	3	2	5	20	7	7	6	9	9	8
hsa-mir-381	1189	1053	4071	22416	9037	1933	2206	454	110	728	786	4839	4610	1221	2413	96472	1318	164	492	1179	12112	691	43	223	361	798	268	822	592	644	1188	322
hsa-mir-382	223	110	99	663	210	313	167	66	43	106	97	211	280	143	105	1411	176	42	75	340	327	288	18	70	116	279	81	120	129	228	246	158
hsa-mir-383	0	1	0	4	0	10	6	2	0	20	3	2	2	5	0	10	4	0	0	0	0	1	0	1	0	1	0	0	0	0	24	3
hsa-mir-384	0	0	0	0	0	0	0	0	0	0	0	0	0	0	0	0	0	0	0	0	0	0	0	0	0	0	0	0	0	0	0	0
hsa-mir-3907	0	0	0	0	0	0	0	0	0	0	0	0	0	0	0	0	0	0	0	0	0	0	0	0	0	0	0	0	0	0	0	0
hsa-mir-3908	0	0	0	0	0	0	0	0	0	0	0	0	0	0	0	0	0	0	0	0	0	0	0	0	0	0	0	0	0	0	0	0
hsa-mir-3909	3	2	3	2	5	7	3	0	0	2	1	5	11	4	3	3	4	2	2	2	3	5	0	4	1	8	1	4	5	3	4	0
hsa-mir-3910-1	0	0	0	0	0	0	0	0	0	1	0	0	0	0	0	0	0	0	0	0	0	3	1	0	0	0	0	0	0	0	0	0
hsa-mir-3910-2	0	0	0	1	0	0	0	0	0	0	1	1	0	0	0	0	0	0	0	0	0	1	0	0	1	0	3	0	0	0	0	0
hsa-mir-3911	0	0	0	0	0	1	0	0	0	1	0	1	0	1	0	0	1	0	0	1	1	2	0	1	2	0	1	1	2	1	5	2
hsa-mir-3912	3	6	1	6	4	9	4	3	1	6	1	6	6	12	11	9	4	4	0	7	11	12	0	2	2	4	2	5	3	5	5	8
hsa-mir-3913-1	6	4	2	9	1	14	2	4	6	8	3	6	6	7	3	7	3	15	0	17	6	21	1	3	35	12	6	3	4	7	18	9
hsa-mir-3913-2	8	9	3	16	7	18	4	5	3	11	4	5	4	2	3	7	3	12	1	8	15	21	1	4	38	13	6	5	5	16	17	10
hsa-mir-3914-1	0	0	0	0	0	0	1	0	0	0	0	0	0	0	0	0	0	0	0	0	0	0	0	0	0	0	0	0	0	0	0	0
hsa-mir-3914-2	0	0	0	0	0	0	0	0	0	0	0	0	0	0	0	0	0	0	0	0	0	0	0	0	0	0	0	0	0	0	0	0
hsa-mir-3915	0	0	0	0	0	0	0	0	0	0	0	2	0	0	0	1	0	0	0	0	0	0	0	0	0	0	0	0	0	0	0	0
hsa-mir-3916	0	0	0	0	0	0	0	0	0	0	0	1	0	0	0	0	0	0	0	0	0	0	0	0	0	0	0	0	0	0	0	0
hsa-mir-3917	8	6	6	2	5	26	8	7	0	3	1	10	7	6	3	7	13	7	5	13	6	10	3	16	4	4	3	13	12	9	28	10
hsa-mir-3918	2	0	0	1	0	0	0	1	0	1	0	0	1	0	0	0	0	0	1	0	1	0	0	1	1	0	0	0	0	0	1	1
hsa-mir-3919	1	0	0	1	0	0	0	0	0	0	1	0	0	1	0	2	1	0	0	0	0	0	0	0	0	0	0	0	0	0	0	0
hsa-mir-3920	0	0	0	0	1	0	0	0	0	0	1	0	0	0	2	0	0	1	1	1	0	0	1	0	0	1	1	0	0	0	0	1
hsa-mir-3921	0	0	0	0	0	0	0	0	0	0	0	0	0	0	0	0	0	0	0	0	0	0	0	0	0	0	0	0	0	0	0	0
hsa-mir-3922	2	5	3	4	3	9	1	3	3	3	1	0	0	2	1	2	10	11	2	3	5	7	1	7	3	8	13	1	10	9	4	8
hsa-mir-3923	2	0	0	1	0	0	0	0	1	0	0	0	1	0	0	2	1	0	0	1	2	1	0	1	0	0	0	0	1	0	1	1
hsa-mir-3924	0	0	0	0	0	0	0	0	0	0	0	0	0	0	0	0	0	0	0	0	0	0	0	0	0	0	0	0	0	0	0	0
hsa-mir-3925	0	0	0	1	0	0	0	0	0	1	0	0	0	0	0	1	1	1	0	0	0	1	0	1	1	0	1	1	0	1	1	0
hsa-mir-3926-1	1	5	6	5	3	5	2	7	1	6	3	4	2	1	3	4	1	1	1	2	4	8	0	0	0	0	0	3	3	1	16	0
hsa-mir-3926-2	4	5	2	12	4	2	0	5	2	7	8	6	6	3	7	8	1	0	0	5	2	7	0	1	5	6	0	2	8	4	12	2
hsa-mir-3927	0	0	0	1	0	0	0	0	0	0	0	0	0	0	0	0	1	0	1	2	0	0	0	0	0	0	0	0	0	2	0	1
hsa-mir-3928	6	2	7	1	4	12	4	4	0	2	0	5	1	9	0	1	5	2	1	2	5	5	1	6	10	4	3	6	4	4	8	5
hsa-mir-3929	0	3	0	0	0	0	0	0	0	0	0	0	0	0	0	0	1	1	0	0	0	0	0	2	0	0	0	0	0	0	0	0
hsa-mir-3934	9	12	3	16	16	8	5	8	5	24	2	10	10	13	8	7	27	69	13	31	22	37	4	39	14	11	15	16	10	21	29	35
hsa-mir-3935	0	0	0	0	0	0	0	0	0	0	0	0	0	0	0	0	0	0	1	0	0	0	0	1	2	0	0	1	0	0	0	0
hsa-mir-3936	0	0	0	0	0	0	0	0	1	0	1	0	1	0	0	0	0	1	0	2	0	1	0	0	0	0	1	0	0	0	0	0
hsa-mir-3937	0	0	0	0	0	0	0	0	0	0	0	0	0	2	0	0	0	0	0	1	0	0	0	0	0	1	0	0	0	0	0	0
hsa-mir-3938	0	0	0	0	0	0	0	0	0	0	0	0	0	0	0	0	0	0	0	0	0	0	0	0	0	0	0	0	0	0	1	0
hsa-mir-3939	0	0	0	0	0	0	0	0	0	0	0	0	0	3	0	0	0	2	0	1	0	1	0	0	1	0	0	0	0	0	1	0
hsa-mir-3940	0	10	4	1	5	2	2	1	0	1	0	3	0	5	1	1	3	7	1	7	10	19	1	3	5	0	4	9	4	6	6	4
hsa-mir-3941	1	3	0	3	4	1	1	3	0	4	2	1	2	3	0	3	0	9	4	5	0	1	0	3	5	2	3	4	4	3	5	3
hsa-mir-3942	2	7	3	2	4	4	3	0	0	3	3	2	1	5	6	0	2	7	1	4	5	11	0	3	1	0	1	3	2	0	3	0
hsa-mir-3943	0	0	0	0	0	0	0	0	0	0	0	0	0	1	0	1	0	0	0	0	0	0	0	0	0	0	0	0	0	1	1	0
hsa-mir-3944	0	2	1	1	1	3	0	0	0	0	0	0	1	0	1	0	0	5	1	3	0	0	0	0	0	0	2	0	2	0	3	1
hsa-mir-3945	0	0	0	1	0	1	0	2	0	1	0	2	0	0	0	0	1	3	0	0	0	1	0	0	1	1	0	2	2	0	0	0
hsa-mir-3960	0	0	0	0	0	0	0	0	0	0	0	0	0	0	0	0	0	0	0	0	0	0	0	0	0	0	0	0	0	0	0	0
hsa-mir-3972	0	0	0	0	0	0	0	0	0	0	0	0	0	0	0	0	0	0	0	0	0	0	0	0	0	0	0	0	0	0	0	0
hsa-mir-3973	0	0	0	0	0	0	0	0	0	0	0	0	0	0	0	0	0	0	0	0	0	0	0	0	0	0	0	0	0	0	0	0
hsa-mir-3974	0	0	0	0	0	0	0	0	0	0	0	0	0	0	0	0	0	0	0	0	0	0	0	0	0	0	0	0	0	0	0	0
hsa-mir-3975	0	0	0	0	0	0	0	0	0	0	0	0	0	0	0	0	0	0	0	0	0	0	0	0	0	0	0	0	0	0	0	0
hsa-mir-3976	0	0	0	0	0	0	0	0	0	0	0	0	0	0	0	0	0	0	0	0	0	0	0	0	0	0	0	0	0	0	0	0
hsa-mir-3977	0	0	0	0	0	0	0	0	0	0	0	0	0	0	0	0	0	0	0	0	0	0	0	0	0	0	0	0	0	0	0	0
hsa-mir-3978	0	0	0	0	0	0	0	0	0	0	0	0	0	0	0	0	0	0	0	0	0	0	0	0	0	0	0	0	0	0	0	0
hsa-mir-409	236	128	87	544	147	354	103	57	54	96	190	149	231	87	110	407	203	26	113	450	325	286	25	94	154	272	191	114	198	197	377	186
hsa-mir-410	344	205	126	767	319	357	228	119	54	147	97	463	422	187	187	4238	172	26	44	195	486	136	10	84	87	308	73	136	82	124	148	85
hsa-mir-411	142	125	234	989	382	244	246	103	40	106	52	244	413	146	269	6225	119	22	54	91	423	136	44	31	74	130	24	37	119	96	144	55
hsa-mir-412	144	60	33	36	56	16	29	7	5	50	10	69	13	54	36	237	68	9	30	19	95	13	7	3	7	79	12	39	12	64	125	57
hsa-mir-421	10	17	7	17	8	22	2	6	6	14	4	20	9	12	11	25	27	53	11	14	28	108	19	30	18	34	15	23	18	21	42	22
hsa-mir-422a	0	0	0	0	0	0	0	0	0	0	0	0	0	0	0	0	0	0	0	0	0	0	0	0	0	0	0	0	0	0	0	0
hsa-mir-423	475	423	364	948	455	576	479	273	135	617	617	493	322	502	449	448	642	598	509	1114	544	1510	173	458	462	527	896	341	533	465	1251	724
hsa-mir-424	451	113	188	320	134	243	153	427	113	174	64	529	82	125	178	262	402	173	155	202	1857	544	153	844	904	573	440	486	1044	589	762	134
hsa-mir-425	684	639	609	2212	571	523	171	815	187	791	1682	742	232	1028	998	450	572	684	615	2950	441	1356	135	683	575	787	1517	338	735	630	1037	816
hsa-mir-4251	0	0	0	0	0	0	0	0	0	0	0	0	0	0	0	0	0	0	0	0	0	0	0	0	0	0	0	0	0	0	0	0
hsa-mir-4252	0	0	0	0	0	0	0	0	0	0	0	0	0	0	0	0	0	0	0	0	0	0	0	0	0	0	0	0	0	0	0	0
hsa-mir-4253	0	0	0	0	0	0	0	0	0	0	0	0	0	0	0	0	0	0	0	0	0	0	0	0	0	0	0	0	0	0	0	0
hsa-mir-4254	0	0	0	0	0	0	0	0	0	0	0	0	0	0	0	0	0	0	0	0	0	1	0	0	0	0	0	0	0	0	0	0
hsa-mir-4255	0	0	0	0	0	0	0	0	0	0	0	0	0	0	0	0	0	0	0	0	0	0	0	0	0	0	0	0	0	0	0	0
hsa-mir-4256	0	0	0	0	0	0	0	0	0	0	0	0	0	0	0	0	0	0	0	0	0	0	0	0	0	0	0	0	0	0	0	0
hsa-mir-4257	0	0	0	0	0	0	0	0	0	0	0	0	0	0	0	0	0	0	0	0	0	1	0	0	0	0	0	0	0	0	0	0
hsa-mir-4258	0	0	0	0	0	0	0	0	0	0	0	0	0	0	0	0	0	0	0	0	0	0	0	0	0	0	0	0	0	0	0	0
hsa-mir-4259	0	0	0	0	0	0	0	0	0	0	0	0	0	0	0	0	0	0	0	0	0	0	0	0	0	0	0	0	0	0	0	0
hsa-mir-4260	0	0	0	0	0	0	0	0	0	0	0	0	0	0	0	0	0	0	0	0	0	0	0	0	0	0	0	0	0	0	0	0
hsa-mir-4261	0	0	0	0	0	0	0	0	0	0	0	0	0	0	0	0	0	0	0	0	0	0	0	0	0	0	0	0	0	0	0	0
hsa-mir-4262	0	0	0	0	0	0	0	0	0	0	0	0	0	0	0	0	0	0	0	0	0	0	0	0	0	0	0	0	0	0	0	0
hsa-mir-4263	0	0	0	0	0	0	0	0	0	0	0	0	0	0	0	0	0	0	0	0	0	0	0	0	0	0	0	0	0	0	0	0
hsa-mir-4264	0	0	0	0	0	0	0	0	0	0	0	0	0	0	0	0	0	0	0	0	0	0	0	0	0	0	0	0	0	0	0	0
hsa-mir-4265	0	0	0	0	0	0	0	0	0	0	0	0	0	0	0	0	0	0	0	0	0	0	0	0	0	0	0	0	0	0	0	0
hsa-mir-4266	0	0	0	0	0	0	0	0	0	0	0	0	0	0	0	0	0	0	0	0	0	0	0	0	0	0	0	0	0	0	0	0
hsa-mir-4267	0	0	0	0	0	0	0	0	0	0	0	0	0	0	0	0	0	0	0	0	0	0	0	0	0	0	0	0	0	0	0	0
hsa-mir-4268	0	0	0	0	0	0	0	0	0	0	0	0	0	0	0	0	0	0	0	0	0	0	0	0	0	0	0	0	0	0	0	0
hsa-mir-4269	0	0	0	0	0	0	0	0	0	0	0	0	0	0	0	0	0	0	0	0	0	0	0	0	0	0	0	0	0	0	0	0
hsa-mir-4270	0	0	0	0	0	0	0	0	0	0	0	0	0	0	0	0	0	0	0	0	0	0	0	0	0	0	0	0	0	0	0	0
hsa-mir-4271	0	0	0	0	0	0	0	0	0	0	0	0	0	0	0	0	0	0	0	0	0	0	0	0	0	0	0	0	0	0	0	0
hsa-mir-4272	0	0	0	0	0	0	0	0	0	0	0	0	0	0	0	0	0	0	0	0	0	0	0	0	0	0	0	0	0	0	0	0
hsa-mir-4273	0	0	0	0	0	0	0	0	0	0	0	0	0	0	0	0	0	0	0	0	0	0	0	0	0	0	0	0	0	0	0	0
hsa-mir-4274	0	0	0	0	0	0	0	0	0	0	0	0	0	0	0	0	0	0	0	0	0	0	0	0	0	0	0	0	0	0	0	0
hsa-mir-4275	0	0	0	0	0	0	0	0	0	0	0	0	0	0	0	0	0	0	0	0	0	0	0	0	0	0	0	0	0	0	0	0
hsa-mir-4276	0	0	0	0	0	0	0	0	0	0	0	0	0	0	0	0	0	0	0	0	0	0	0	0	0	0	0	0	0	0	0	0
hsa-mir-4277	0	0	0	0	0	0	0	0	0	0	0	0	0	0	0	0	0	0	0	0	0	0	0	0	0	0	0	0	0	0	0	0
hsa-mir-4278	0	0	0	0	0	0	0	0	0	0	0	0	0	0	0	0	0	0	0	0	0	0	0	0	0	0	0	0	0	0	0	0
hsa-mir-4279	0	0	0	0	0	0	0	0	0	0	0	0	0	0	0	0	0	0	0	0	0	0	0	0	0	0	0	0	0	0	0	0
hsa-mir-4280	0	0	0	0	0	0	0	0	0	0	0	0	0	0	0	0	0	0	0	0	0	0	0	0	0	0	0	0	0	0	0	0
hsa-mir-4281	0	0	0	0	0	0	0	0	0	0	0	0	0	0	0	0	0	0	0	0	0	0	0	0	0	0	0	0	0	0	0	0
hsa-mir-4282	0	0	0	0	0	0	0	0	0	0	0	0	0	0	0	0	0	0	0	0	0	0	0	0	0	0	0	0	0	0	0	0
hsa-mir-4283-1	0	0	0	0	0	0	0	0	0	0	0	0	0	0	0	0	0	0	0	0	0	0	0	0	0	0	0	0	0	0	0	0
hsa-mir-4283-2	0	0	0	0	0	0	0	0	0	0	0	0	0	0	0	0	0	0	0	0	0	0	0	0	0	0	0	0	0	0	0	0
hsa-mir-4284	0	0	1	1	0	0	0	0	0	0	0	0	0	0	0	0	0	0	0	0	0	0	0	0	0	0	0	0	0	0	0	0
hsa-mir-4285	0	0	0	0	0	0	0	0	0	0	0	0	0	0	0	0	0	0	0	0	0	0	0	0	0	0	0	0	0	0	0	0
hsa-mir-4286	1	1	0	0	0	1	1	0	0	1	0	6	0	0	0	1	1	0	0	0	1	0	0	0	0	1	0	0	1	0	2	3
hsa-mir-4287	0	0	0	0	0	0	0	0	0	0	0	0	0	0	0	0	0	0	0	0	0	0	0	0	0	0	0	0	0	0	0	0
hsa-mir-4288	0	0	0	0	0	0	0	0	0	0	0	0	0	0	0	0	0	0	0	0	0	0	0	0	0	0	0	0	0	0	0	0
hsa-mir-4289	0	0	0	0	0	0	0	0	0	0	0	0	0	0	0	0	0	0	0	0	0	0	0	0	0	0	0	0	0	0	0	0
hsa-mir-429	194	211	194	237	316	550	532	367	87	5258	190	157	250	364	305	288	381	470	191	1252	728	340	44	395	122	212	457	162	289	124	1038	513
hsa-mir-4290	0	0	0	0	0	0	0	0	0	0	0	0	0	0	0	0	0	0	0	0	0	0	0	0	0	0	0	0	0	0	0	0
hsa-mir-4291	0	0	0	0	0	0	0	0	0	0	0	0	0	0	0	0	0	0	0	0	0	0	0	0	0	0	0	0	0	0	0	0
hsa-mir-4292	0	0	0	0	0	0	0	0	0	0	0	0	0	0	0	0	0	0	0	0	0	0	0	0	0	0	0	0	0	0	0	0
hsa-mir-4293	0	0	0	0	0	0	0	0	0	0	0	0	0	0	0	0	0	0	0	0	0	0	0	0	0	0	0	0	0	0	0	0
hsa-mir-4294	0	0	0	0	0	0	0	0	0	0	0	0	0	0	0	0	0	0	0	0	0	0	0	0	0	0	0	0	0	0	0	0
hsa-mir-4295	0	0	0	0	0	0	0	0	0	0	0	0	0	0	0	0	0	0	0	0	0	0	0	0	0	0	0	0	0	0	0	0
hsa-mir-4296	0	0	0	0	0	0	0	0	0	0	0	0	0	0	1	0	0	0	0	0	0	0	0	0	0	0	0	0	0	0	0	0
hsa-mir-4297	0	0	0	0	0	0	0	0	0	0	0	0	0	0	0	0	0	0	0	0	0	0	0	0	0	0	0	0	0	0	0	0
hsa-mir-4298	0	0	0	0	0	0	0	0	0	0	0	0	0	0	0	0	0	0	0	0	0	0	0	0	0	0	0	0	0	0	0	0
hsa-mir-4299	0	0	0	0	0	0	0	0	0	0	0	0	0	0	0	0	0	0	0	0	0	0	0	0	0	0	0	0	0	0	0	0
hsa-mir-4300	0	0	0	0	0	0	0	0	0	0	0	0	0	0	0	0	0	0	0	0	0	0	0	0	0	0	0	0	0	0	0	0
hsa-mir-4301	0	0	0	0	0	0	0	0	0	0	0	0	0	0	0	0	0	0	0	0	0	0	0	0	0	0	0	0	0	0	0	0
hsa-mir-4302	0	0	0	0	0	0	0	0	0	0	0	0	0	0	0	0	0	0	0	0	0	0	0	0	0	0	0	0	0	0	0	0
hsa-mir-4303	0	0	0	0	0	0	0	0	0	0	0	0	0	0	0	0	0	0	0	0	0	0	0	0	0	0	0	0	0	0	0	0
hsa-mir-4304	0	0	0	0	0	0	0	0	0	0	0	0	0	0	0	0	0	0	0	0	0	0	0	0	0	0	0	0	0	0	0	0
hsa-mir-4305	0	0	0	0	0	0	0	0	0	0	0	0	0	0	0	0	0	0	0	0	0	0	0	0	0	0	0	0	0	0	0	0
hsa-mir-4306	0	0	2	1	0	2	0	0	0	0	0	0	0	0	0	0	1	3	1	0	0	2	0	0	1	0	0	0	6	1	0	0
hsa-mir-4307	0	0	0	0	0	0	0	0	0	0	0	0	0	0	0	0	0	0	0	0	0	0	0	0	0	0	0	0	0	0	0	0
hsa-mir-4308	0	0	0	0	0	0	0	0	0	0	0	0	0	0	0	0	0	0	0	0	0	0	0	0	0	0	0	0	0	0	0	0
hsa-mir-4309	0	0	0	0	0	0	0	0	0	0	0	0	0	0	0	0	0	0	0	0	0	0	0	0	0	0	0	0	0	0	0	0
hsa-mir-431	123	97	54	1038	124	153	68	42	25	31	116	127	126	36	64	1751	85	16	35	148	233	81	7	77	44	84	167	44	61	66	102	73
hsa-mir-4310	0	0	0	0	0	0	0	0	0	0	0	0	0	0	0	0	0	0	0	0	0	0	0	0	0	0	0	0	0	0	0	0
hsa-mir-4311	0	0	0	0	0	0	0	0	0	0	0	0	0	0	0	0	0	0	0	0	0	0	0	0	0	0	0	0	0	0	0	0
hsa-mir-4312	0	0	0	0	0	0	0	0	0	0	0	0	0	0	0	0	0	0	0	0	0	0	0	0	0	0	0	0	0	0	0	0
hsa-mir-4313	0	0	0	0	0	0	0	0	0	0	0	0	0	0	0	0	0	0	0	0	0	0	0	0	0	0	0	0	0	0	0	0
hsa-mir-4314	0	0	0	0	0	0	0	0	0	0	0	0	0	0	0	0	0	0	0	0	0	0	0	0	0	0	0	0	0	0	0	0
hsa-mir-4315-1	0	0	0	0	0	0	0	0	0	0	0	0	0	0	0	0	0	0	0	0	0	0	0	0	0	0	0	0	0	0	0	0
hsa-mir-4315-2	0	0	0	0	0	0	0	0	0	0	0	0	0	0	0	0	0	1	0	0	0	0	0	0	0	0	0	0	1	0	1	0
hsa-mir-4316	0	0	0	0	0	0	0	0	0	0	0	0	0	0	0	0	0	0	0	0	0	0	0	0	0	0	0	0	0	0	0	0
hsa-mir-4317	0	0	0	0	0	0	0	0	0	0	0	0	0	0	0	0	0	0	0	0	0	0	0	0	0	0	0	0	0	0	0	0
hsa-mir-4318	0	0	0	0	0	0	0	0	0	0	0	0	0	0	0	0	0	0	0	0	0	0	0	0	0	0	0	0	0	0	0	0
hsa-mir-4319	0	0	0	0	0	0	0	0	0	0	0	0	0	0	0	0	0	0	0	0	0	0	0	0	0	0	0	0	0	0	0	0
hsa-mir-432	112	54	38	523	79	134	96	35	16	33	74	105	136	31	60	778	73	8	34	148	164	56	2	43	48	92	121	46	35	36	58	46
hsa-mir-4320	0	0	0	0	0	0	0	0	0	0	0	0	0	0	0	0	0	0	0	0	0	0	0	0	0	0	0	0	0	0	0	0
hsa-mir-4321	0	0	0	0	0	0	0	0	0	0	0	0	0	0	0	0	0	0	0	0	0	0	0	0	0	0	0	0	0	0	0	0
hsa-mir-4322	0	0	0	0	0	0	0	0	0	0	0	0	0	0	0	0	0	0	0	0	0	0	0	0	0	0	0	0	0	0	0	0
hsa-mir-4323	0	0	0	0	0	0	0	0	0	0	0	0	0	0	0	0	0	0	0	0	0	0	0	0	0	0	0	0	0	0	0	0
hsa-mir-4324	0	0	0	0	0	0	0	0	0	0	0	0	0	0	0	0	0	0	0	0	0	0	0	0	0	0	0	0	0	0	0	0
hsa-mir-4325	0	0	0	0	0	0	0	0	0	0	0	0	0	0	0	0	0	0	0	0	0	0	0	0	0	0	0	0	0	0	0	0
hsa-mir-4326	4	5	6	47	5	4	10	1	2	8	23	0	2	2	4	8	13	18	23	90	23	15	3	42	9	14	32	0	12	6	15	12
hsa-mir-4327	0	0	0	0	0	0	0	0	0	0	0	0	0	0	0	0	0	0	0	0	0	0	0	0	0	0	0	0	0	0	0	0
hsa-mir-4328	0	0	0	0	0	0	0	0	0	0	0	0	0	0	0	0	0	0	0	0	0	0	0	0	0	0	0	0	0	0	0	0
hsa-mir-4329	0	0	0	0	0	0	0	0	0	0	0	0	0	0	0	0	0	0	0	0	0	0	0	0	0	0	0	0	0	0	0	0
hsa-mir-433	12	6	6	27	4	23	17	4	2	2	14	11	14	4	10	195	12	1	6	8	13	4	0	3	3	6	3	3	2	5	9	5
hsa-mir-4330	0	0	0	0	0	0	0	0	0	0	0	0	0	0	0	0	0	0	0	0	0	0	0	0	0	0	0	0	0	0	0	0
hsa-mir-4417	0	0	0	0	0	0	0	0	0	0	0	0	0	0	0	0	0	0	0	0	0	0	0	0	0	0	0	0	0	0	0	0
hsa-mir-4418	0	0	0	0	0	0	0	0	0	0	0	0	0	0	0	0	0	0	0	0	0	0	0	0	0	0	0	0	0	0	0	0
hsa-mir-4419a	0	0	0	0	0	0	0	0	0	0	0	0	0	0	0	0	0	0	0	0	0	0	0	0	0	0	0	0	0	0	0	0
hsa-mir-4419b	1	0	0	0	0	1	0	1	0	0	0	0	0	1	0	0	0	0	0	0	0	0	0	0	0	0	0	0	1	1	0	0
hsa-mir-4420	0	0	0	0	0	0	0	0	0	0	0	0	0	0	0	0	0	0	0	0	0	0	0	0	0	0	0	0	0	0	0	0
hsa-mir-4421	0	0	0	0	0	0	0	0	0	0	0	0	0	0	0	0	0	0	0	0	0	0	0	0	1	0	0	0	0	0	0	0
hsa-mir-4422	0	0	0	0	0	0	0	0	0	1	0	0	2	0	1	0	0	0	0	0	0	0	0	0	0	0	0	0	1	0	0	0
hsa-mir-4423	0	4	0	3	0	0	0	0	0	40	1	1	0	4	1	2	0	0	0	4	0	0	2	0	1	0	0	0	3	1	0	5
hsa-mir-4424	0	1	0	4	0	2	0	3	2	0	0	3	2	1	1	1	0	1	0	0	0	1	0	0	1	3	1	0	1	0	0	3
hsa-mir-4425	0	0	0	0	1	0	0	0	0	0	0	0	0	0	0	0	0	3	0	0	0	2	0	0	0	0	0	0	0	1	1	0
hsa-mir-4426	0	0	0	0	0	0	0	0	0	0	0	0	0	1	0	0	0	0	0	0	0	0	0	0	0	0	0	0	0	0	0	0
hsa-mir-4427	0	0	0	0	0	0	0	0	0	0	0	0	0	0	0	0	0	0	0	0	0	0	0	0	0	0	0	0	0	0	0	0
hsa-mir-4428	0	0	0	0	0	0	0	0	0	0	0	0	0	0	0	0	0	0	0	0	0	0	0	0	0	1	0	0	0	0	0	0
hsa-mir-4429	0	0	0	0	0	0	0	0	0	0	0	0	0	0	0	0	0	0	0	0	0	0	0	0	0	0	0	0	0	0	1	0
hsa-mir-4430	0	0	0	0	0	0	0	0	0	0	0	0	0	0	0	0	0	0	0	0	0	0	0	0	0	0	0	0	0	0	0	0
hsa-mir-4431	0	0	0	1	0	0	0	0	0	0	0	0	1	0	0	1	0	0	0	0	0	0	0	0	0	0	0	0	0	0	0	1
hsa-mir-4432	0	0	0	0	0	0	0	0	0	0	0	0	0	0	0	0	0	0	0	0	0	0	0	0	0	0	0	0	0	0	0	0
hsa-mir-4433a	0	0	2	1	0	0	1	0	0	0	0	0	0	0	2	2	0	0	0	0	0	0	0	0	0	0	0	0	1	0	2	0
hsa-mir-4433b	1	2	0	6	0	0	2	0	0	0	2	2	0	0	0	0	0	0	0	0	2	2	0	1	0	0	0	0	1	0	0	0
hsa-mir-4434	1	0	0	1	0	5	0	1	0	0	0	0	0	0	0	5	2	0	0	0	1	5	1	0	0	0	1	0	0	2	0	4
hsa-mir-4435-1	0	0	1	0	0	0	0	0	0	0	0	0	0	0	0	0	0	0	0	0	0	2	0	5	1	0	0	0	0	1	0	0
hsa-mir-4435-2	0	0	0	0	0	0	0	1	0	0	0	0	0	0	0	0	0	2	1	1	1	1	0	5	0	0	0	0	1	0	0	0
hsa-mir-4436a	0	0	0	0	0	0	0	0	0	0	0	0	0	0	0	0	0	0	0	0	0	0	0	0	0	0	0	0	0	0	0	0
hsa-mir-4436b-1	0	1	0	0	0	0	0	1	0	0	0	0	0	0	0	0	0	0	0	0	0	1	0	0	0	0	0	0	0	0	0	0
hsa-mir-4436b-2	0	0	0	0	0	0	0	0	0	0	0	0	0	0	0	0	0	0	1	0	0	0	0	0	0	0	0	0	1	0	0	0
hsa-mir-4437	0	0	0	0	0	0	0	0	0	0	0	0	0	0	0	0	0	0	0	0	0	0	0	0	0	0	0	0	0	0	0	0
hsa-mir-4438	0	0	0	0	0	0	0	0	0	0	0	2	0	0	1	0	0	0	0	0	0	0	0	0	0	0	0	0	0	0	0	0
hsa-mir-4439	0	0	0	0	0	0	0	0	0	0	0	0	0	0	0	0	0	0	0	0	0	0	0	0	0	0	0	0	0	0	0	0
hsa-mir-4440	0	0	0	0	0	0	0	0	0	0	0	0	0	0	0	0	0	0	0	0	0	0	0	0	0	0	0	0	0	0	0	0
hsa-mir-4441	0	0	0	0	0	0	0	0	0	0	0	0	0	0	0	0	0	0	0	0	0	0	0	0	0	0	0	0	0	0	0	0
hsa-mir-4442	0	2	4	0	0	8	1	2	0	1	0	0	2	1	2	2	0	1	2	5	1	4	0	4	0	3	0	0	2	2	2	1
hsa-mir-4443	3	1	12	5	0	8	9	6	1	0	0	2	2	1	9	23	8	14	21	2	0	13	2	4	7	9	0	6	14	8	19	5
hsa-mir-4444-1	2	0	2	2	2	2	1	1	0	0	0	3	1	3	3	4	2	0	0	1	0	4	0	2	0	0	1	0	1	1	1	0
hsa-mir-4444-2	2	0	1	3	2	9	4	4	3	1	1	2	1	3	4	3	0	4	0	0	3	7	0	1	2	0	1	3	4	1	1	4
hsa-mir-4445	0	0	0	0	0	0	0	0	0	0	0	0	0	0	0	0	0	0	0	0	0	0	0	0	0	0	0	0	0	0	0	0
hsa-mir-4446	0	0	0	0	0	0	0	2	0	0	0	0	0	0	0	0	2	5	0	0	0	3	0	0	0	0	0	0	0	0	0	3
hsa-mir-4447	0	0	0	0	0	0	0	0	0	0	0	0	0	0	0	0	0	0	0	0	0	0	0	0	0	0	0	0	0	0	0	0
hsa-mir-4448	1	1	0	0	0	0	0	0	0	0	0	0	0	0	0	0	0	0	0	0	0	0	0	0	0	0	0	0	0	0	0	1
hsa-mir-4449	1	0	0	8	3	3	0	0	0	1	2	1	1	1	0	1	0	1	2	5	0	17	2	5	2	0	0	11	0	2	5	3
hsa-mir-4450	0	0	0	0	0	0	0	0	0	0	0	0	0	0	0	0	0	0	0	0	0	0	0	0	0	0	0	0	0	0	0	1
hsa-mir-4451	2	0	0	0	0	1	0	1	0	0	0	0	0	0	2	0	0	0	0	0	0	0	0	0	2	0	0	0	0	0	1	0
hsa-mir-4452	0	0	0	0	0	0	0	0	0	0	0	0	0	0	0	0	0	0	0	0	0	0	0	0	0	0	0	2	0	0	0	0
hsa-mir-4453	0	1	1	0	0	5	0	1	1	0	0	3	0	1	0	0	2	1	1	0	0	2	0	3	1	1	0	1	3	0	1	0
hsa-mir-4454	4	2	2	0	2	1	1	0	0	3	1	3	1	6	10	20	3	0	0	1	11	1	1	1	1	3	0	3	3	1	0	2
hsa-mir-4455	0	0	0	0	0	0	0	0	0	0	0	0	0	0	0	0	0	0	0	0	0	0	0	0	0	0	0	0	0	0	0	0
hsa-mir-4456	0	0	0	0	0	0	0	0	0	0	0	0	0	0	0	0	0	0	0	0	0	0	0	0	0	0	0	0	0	0	0	0
hsa-mir-4457	0	0	0	0	0	0	0	0	0	0	0	0	0	0	0	0	0	1	0	0	0	0	0	0	0	0	0	0	0	0	0	0
hsa-mir-4458	0	1	0	0	0	0	0	1	5	0	0	0	1	1	2	0	0	0	0	0	0	0	0	0	0	0	0	0	0	0	0	0
hsa-mir-4459	0	0	0	0	0	0	0	0	0	0	0	0	0	0	0	0	0	0	0	0	0	0	0	0	0	0	0	0	0	0	0	0
hsa-mir-4460	0	0	0	0	0	0	0	0	0	0	0	0	0	0	0	0	0	0	0	0	0	0	0	0	0	0	0	0	0	0	0	0
hsa-mir-4461	4	3	3	23	3	2	1	26	6	1	2	7	2	4	9	1	3	5	6	1	4	0	2	4	12	4	3	2	8	0	6	8
hsa-mir-4462	0	0	0	0	0	0	0	0	0	0	0	0	0	0	0	0	0	0	0	0	0	0	0	0	0	0	0	0	0	0	0	0
hsa-mir-4463	0	0	0	0	0	0	0	0	0	0	0	0	0	0	0	0	0	0	0	0	0	0	0	0	0	0	0	0	0	0	0	0
hsa-mir-4464	0	0	0	0	0	0	0	0	0	0	0	0	0	0	0	0	0	0	0	0	0	0	0	0	0	0	0	0	0	0	0	0
hsa-mir-4465	0	0	0	0	0	0	0	0	0	0	0	0	0	0	0	0	0	0	0	0	0	0	0	0	0	0	0	0	0	0	0	0
hsa-mir-4466	0	0	0	0	0	0	0	0	0	0	0	0	0	0	0	0	0	0	0	0	1	2	0	0	0	0	0	1	0	2	0	0
hsa-mir-4467	0	0	0	0	0	0	0	0	0	0	0	0	0	0	0	0	0	0	0	0	1	0	0	0	0	0	0	0	0	1	0	0
hsa-mir-4468	0	0	0	0	0	0	0	0	0	0	0	0	0	0	0	0	0	0	0	0	0	0	0	0	0	0	0	0	0	0	0	0
hsa-mir-4469	0	0	0	0	1	2	1	0	0	0	0	0	0	0	0	1	0	0	0	1	0	1	0	1	0	1	0	2	0	1	0	0
hsa-mir-4470	1	0	3	0	1	3	0	0	0	0	0	1	0	0	0	0	1	0	0	2	0	2	0	0	2	0	0	1	2	0	0	1
hsa-mir-4471	0	0	0	0	0	0	0	0	0	0	0	0	0	0	0	0	0	0	0	0	1	0	0	0	0	0	0	0	0	0	0	0
hsa-mir-4472-1	0	0	0	0	0	0	0	0	0	0	0	0	0	0	0	0	0	0	0	0	0	0	0	0	0	0	0	0	0	0	0	0
hsa-mir-4472-2	0	0	0	0	0	0	0	0	0	0	0	0	0	0	0	0	0	0	0	0	0	0	0	0	0	0	0	0	0	0	0	0
hsa-mir-4473	1	0	1	1	2	3	4	0	1	5	1	2	0	0	2	1	1	0	0	2	2	0	0	0	0	0	0	2	2	1	3	2
hsa-mir-4474	0	2	0	0	0	1	0	0	0	1	0	0	1	0	0	0	0	0	0	0	0	1	1	0	1	0	0	0	0	0	1	0
hsa-mir-4475	0	0	0	0	0	0	0	0	0	0	0	0	0	0	0	0	0	0	0	0	0	0	0	0	0	0	0	0	0	0	0	0
hsa-mir-4476	0	0	0	0	0	0	0	0	0	0	0	0	0	0	0	1	0	0	0	0	0	0	0	0	0	0	0	0	0	0	0	0
hsa-mir-4477a	0	0	0	0	0	0	0	0	0	0	0	0	0	0	0	0	0	0	0	0	0	0	0	0	0	0	0	0	0	0	0	0
hsa-mir-4477b	0	0	0	0	0	0	0	0	0	0	0	0	0	0	0	0	0	0	0	0	0	0	0	0	0	0	0	0	0	0	0	0
hsa-mir-4478	0	0	0	0	0	0	0	0	0	0	0	0	0	0	0	0	0	0	1	0	0	0	0	0	0	0	0	0	1	0	0	1
hsa-mir-4479	0	0	0	0	0	2	1	0	0	0	0	1	0	0	0	1	1	0	1	0	1	1	0	1	0	0	0	1	1	0	0	0
hsa-mir-448	0	0	0	0	0	0	0	0	0	0	0	0	0	0	0	1	0	0	0	0	0	1	0	0	1	0	0	0	0	0	2	0
hsa-mir-4480	0	0	0	0	0	0	0	0	0	0	0	0	0	0	0	0	0	0	0	0	0	0	0	0	0	0	0	1	1	0	1	0
hsa-mir-4481	0	0	0	0	0	0	0	0	0	0	0	0	0	0	0	0	0	0	0	0	0	0	0	0	0	0	0	0	0	0	0	0
hsa-mir-4482	0	0	0	0	0	0	0	0	0	0	0	0	0	0	0	2	0	0	0	0	1	2	0	0	1	0	0	0	0	1	0	4
hsa-mir-4483	0	0	0	0	0	0	0	0	0	0	0	0	0	0	0	0	0	0	0	0	0	0	0	0	0	0	0	0	0	0	1	0
hsa-mir-4484	3	1	6	1	1	17	4	3	0	1	0	0	1	2	1	7	1	3	1	2	3	2	0	3	1	0	0	1	3	0	4	0
hsa-mir-4485	0	0	0	0	0	0	0	0	0	0	0	0	0	0	0	0	0	0	0	0	0	0	1	0	0	0	0	0	0	0	0	0
hsa-mir-4486	0	0	0	0	0	0	0	0	0	0	0	0	0	0	0	0	0	0	0	0	0	0	0	0	0	0	0	0	0	0	0	0
hsa-mir-4487	0	2	1	0	1	1	0	0	0	0	0	1	0	0	0	0	1	1	0	0	0	0	0	0	2	1	0	0	1	1	0	0
hsa-mir-4488	0	0	0	0	0	0	0	0	0	0	0	0	0	0	0	0	0	0	0	0	0	0	0	0	0	0	0	0	0	0	0	0
hsa-mir-4489	0	0	0	0	0	0	0	0	0	0	0	0	0	0	0	0	0	0	0	0	0	0	0	0	0	0	1	0	0	1	0	0
hsa-mir-4490	0	0	0	0	0	0	0	0	0	0	0	0	0	0	0	0	0	0	0	0	0	0	0	0	0	0	0	0	0	0	0	0
hsa-mir-4491	2	9	5	13	3	24	2	19	8	12	1	3	11	7	5	4	0	6	0	1	3	3	0	3	1	5	6	4	9	3	8	12
hsa-mir-4492	0	1	0	0	0	0	0	0	0	0	0	0	1	0	0	0	0	0	0	0	1	1	0	0	0	0	0	0	0	0	0	0
hsa-mir-4493	0	0	0	0	0	0	0	0	0	0	0	0	0	0	0	0	0	0	0	0	0	0	0	0	0	0	0	0	0	0	0	0
hsa-mir-4494	1	0	0	0	0	1	0	0	0	0	0	1	0	0	0	0	0	1	0	0	1	3	1	0	0	0	0	0	0	0	0	0
hsa-mir-4495	0	0	0	0	0	0	0	0	0	0	0	0	0	0	0	0	0	0	0	0	0	0	0	0	0	0	0	0	0	0	0	0
hsa-mir-4496	0	0	0	0	0	0	0	0	0	0	0	0	0	0	0	0	0	0	0	0	0	0	0	0	0	0	0	0	0	0	0	0
hsa-mir-4497	0	0	0	0	0	0	0	0	0	0	0	0	0	0	0	0	0	0	0	0	0	0	0	0	0	0	0	0	0	0	0	0
hsa-mir-4498	0	0	0	0	0	0	0	0	0	0	0	0	0	0	0	0	0	1	0	0	0	0	0	0	0	0	0	1	0	0	0	0
hsa-mir-4499	0	0	0	0	0	0	0	0	0	0	0	0	0	0	0	0	0	0	0	0	0	0	0	0	0	0	0	0	0	0	0	0
hsa-mir-449a	1	2	0	2	0	0	1	4	0	1497	0	1	1	1	0	0	1	6	0	52	1	1	0	1	1	0	1	0	2	2	0	206
hsa-mir-449b	0	1	0	0	0	0	0	0	0	179	0	0	0	0	0	0	0	2	0	12	1	0	0	0	0	0	0	0	0	0	0	21
hsa-mir-449c	0	0	0	0	0	0	0	1	0	69	0	0	0	0	0	0	0	0	0	9	0	0	0	0	0	0	0	0	0	0	0	6
hsa-mir-4500	0	0	0	0	0	0	0	0	0	0	0	0	0	0	0	0	0	0	0	0	0	0	0	0	0	0	0	0	0	0	0	0
hsa-mir-4501	0	0	0	0	0	1	0	0	0	1	0	1	3	1	1	1	0	1	0	0	0	0	0	0	0	0	0	0	0	0	0	0
hsa-mir-4502	0	0	0	0	0	0	0	0	0	0	0	0	0	0	0	0	1	0	0	0	0	0	0	0	0	0	0	0	0	0	0	0
hsa-mir-4503	0	0	0	0	0	0	0	0	0	0	0	0	0	0	0	0	1	0	0	0	0	0	0	0	0	0	0	0	0	0	0	0
hsa-mir-4504	0	0	0	0	0	0	0	0	0	0	0	0	0	0	0	0	0	0	0	0	0	0	1	0	0	0	0	0	0	0	0	0
hsa-mir-4505	1	0	1	0	0	4	0	0	1	0	0	0	0	0	0	0	0	0	1	0	0	0	0	0	0	0	0	0	0	0	1	0
hsa-mir-4506	0	0	0	0	0	0	0	0	0	0	0	0	0	0	0	0	0	0	0	0	0	0	0	0	0	0	0	0	0	0	0	0
hsa-mir-4507	0	1	0	0	0	0	0	0	0	0	0	0	0	2	0	0	0	0	0	0	0	0	0	0	0	0	0	0	0	0	0	0
hsa-mir-4508	0	0	0	0	0	0	0	0	0	0	0	0	0	0	0	0	0	0	0	0	0	0	0	0	0	0	0	0	0	0	0	0
hsa-mir-4509-1	0	0	0	0	0	0	0	0	0	0	0	0	0	0	0	0	0	0	0	0	0	0	0	0	0	0	0	0	0	0	0	0
hsa-mir-4509-2	0	0	0	0	0	0	0	0	0	0	0	0	0	0	0	0	0	0	0	0	0	0	0	0	0	0	0	0	0	0	0	0
hsa-mir-4509-3	0	0	0	0	0	0	0	0	0	0	0	0	0	0	0	0	0	0	0	0	0	0	0	0	0	0	0	0	0	0	0	0
hsa-mir-450a-1	11	4	3	17	1	7	5	17	2	6	1	13	2	6	1	7	24	9	4	12	130	23	2	16	20	11	19	19	45	17	23	7
hsa-mir-450a-2	20	3	5	20	5	9	3	13	3	8	2	9	3	2	7	7	20	11	2	19	133	19	1	19	31	16	12	15	37	23	10	6
hsa-mir-450b	81	27	16	83	14	25	15	52	20	19	12	76	24	24	19	29	80	51	12	72	516	105	7	107	78	47	47	74	125	108	68	40
hsa-mir-4510	0	0	3	1	0	1	0	0	0	0	0	0	6	0	0	0	0	0	0	0	0	0	0	0	0	0	0	0	0	0	0	0
hsa-mir-4511	0	0	0	0	1	0	0	0	0	1	1	2	0	0	0	0	1	0	1	0	1	0	0	0	0	0	0	0	0	0	0	0
hsa-mir-4512	0	0	0	0	0	0	0	0	0	1	0	0	0	0	0	0	0	0	0	0	0	0	0	0	0	0	0	1	0	0	0	0
hsa-mir-4513	0	0	0	0	0	0	0	0	0	0	0	0	0	0	0	0	0	0	0	0	0	0	0	0	0	0	0	0	0	0	1	0
hsa-mir-4514	0	0	0	0	0	0	0	0	0	0	0	0	0	0	0	0	0	0	0	0	0	0	0	0	0	0	0	0	0	0	0	0
hsa-mir-4515	0	1	0	0	1	1	1	0	0	0	0	2	0	0	0	0	0	0	1	0	0	0	0	0	0	0	0	0	3	4	0	0
hsa-mir-4516	0	0	0	0	0	0	0	0	1	0	0	0	0	0	1	0	1	0	0	0	0	0	0	0	2	0	0	0	0	0	0	0
hsa-mir-4517	0	0	0	1	0	0	0	0	0	0	0	0	0	0	0	0	0	1	0	1	0	0	0	1	0	0	3	0	1	0	0	0
hsa-mir-4518	0	0	0	0	0	0	0	0	0	0	0	0	0	0	0	0	0	0	0	0	0	0	0	0	0	0	0	0	0	0	0	0
hsa-mir-4519	0	0	0	1	0	0	2	0	0	0	0	0	0	1	0	1	0	0	0	0	0	0	0	0	0	0	0	0	0	1	1	0
hsa-mir-451a	1158	12271	2537	48166	9722	3069	1342	26692	2330	2729	41022	40484	642	1719	3613	7473	1107	1324	2284	8527	1623	1478	187	546	5497	1278	1289	6100	1134	599	967	692
hsa-mir-451b	0	0	0	0	0	0	0	0	0	0	0	0	0	0	0	0	0	0	0	0	0	0	0	0	0	0	0	0	0	0	0	0
hsa-mir-452	1180	1230	595	798	617	818	156	1050	544	766	438	1066	414	1594	1103	733	541	4286	600	2025	1407	9214	954	1380	867	601	709	1067	735	763	1732	1723
hsa-mir-4520-1	1	0	0	0	0	0	1	0	0	0	0	1	0	3	1	1	0	1	0	0	0	1	0	1	0	0	0	0	0	0	0	1
hsa-mir-4520-2	0	0	0	0	0	0	0	0	0	1	0	0	0	0	0	0	0	0	1	0	0	0	0	0	0	0	0	0	0	0	0	0
hsa-mir-4521	6	10	6	27	16	4	1	10	3	4	15	11	4	4	8	6	1	1	3	6	7	2	0	0	3	0	14	1	2	2	7	7
hsa-mir-4522	0	0	0	0	0	4	0	0	0	1	0	0	0	0	1	0	0	0	0	1	0	3	0	0	0	2	0	1	0	0	0	0
hsa-mir-4523	0	0	0	1	0	1	0	0	0	0	0	0	0	0	0	0	1	4	0	1	0	0	0	0	0	2	0	0	0	0	2	0
hsa-mir-4524a	2	1	3	2	1	0	0	0	0	2	1	0	2	2	0	10	1	1	0	1	0	0	0	0	0	2	0	0	0	0	2	0
hsa-mir-4524b	0	0	0	0	0	0	0	0	0	0	0	0	0	0	0	0	0	0	0	0	0	0	0	0	0	0	0	0	0	0	0	0
hsa-mir-4525	1	0	0	1	1	0	0	0	0	1	0	0	1	0	1	2	0	0	0	0	1	0	0	0	0	2	0	0	0	0	1	1
hsa-mir-4526	0	0	0	0	0	0	0	0	0	0	0	0	0	0	0	0	0	0	0	0	0	0	0	0	0	1	0	0	0	0	1	0
hsa-mir-4527	0	0	0	0	0	0	0	0	0	0	0	0	0	0	0	0	0	0	0	0	0	0	0	0	0	0	0	0	0	0	0	0
hsa-mir-4528	0	0	0	1	0	1	0	0	0	0	0	0	0	0	0	1	0	0	0	0	0	0	0	0	0	0	0	0	0	0	0	1
hsa-mir-4529	0	2	3	2	2	2	3	1	1	2	2	2	1	5	7	8	0	0	0	0	1	2	0	0	1	0	1	0	0	4	2	0
hsa-mir-4530	0	0	0	0	0	0	0	0	0	0	0	0	0	0	0	1	0	0	0	0	0	0	0	0	0	0	0	0	0	0	0	0
hsa-mir-4531	0	0	0	0	0	0	0	0	0	0	0	0	0	0	0	0	0	0	0	0	0	0	0	0	0	0	0	0	0	0	0	0
hsa-mir-4532	0	2	1	0	0	0	0	0	0	0	0	3	0	0	1	0	0	0	0	0	0	1	0	0	0	0	0	0	0	0	2	1
hsa-mir-4533	0	2	0	1	0	2	0	0	0	0	0	0	0	0	0	0	0	0	0	1	0	2	0	1	0	0	0	1	1	1	0	0
hsa-mir-4534	0	0	0	0	0	0	0	0	0	0	0	0	0	0	0	0	0	0	0	0	0	0	0	0	0	0	0	0	0	0	0	0
hsa-mir-4535	0	0	0	0	0	0	0	0	0	0	0	0	0	0	0	0	0	0	0	0	0	0	0	0	0	0	0	0	0	0	0	0
hsa-mir-4536-1	0	2	1	2	2	1	2	1	0	2	1	1	2	2	0	1	0	1	0	0	0	2	0	0	0	0	2	0	1	0	0	0
hsa-mir-4536-2	3	0	1	1	0	3	2	2	0	2	1	0	2	0	2	2	2	2	1	1	1	2	0	0	0	0	0	0	0	1	1	0
hsa-mir-4537	0	0	0	0	0	0	0	0	0	0	0	0	0	0	0	0	0	0	0	0	0	0	0	0	0	0	0	0	0	0	0	0
hsa-mir-4538	0	0	0	0	0	0	0	0	0	0	0	0	0	0	1	0	0	0	0	0	0	0	0	0	0	0	0	0	0	0	0	0
hsa-mir-4539	0	0	0	0	0	0	0	0	0	0	0	0	0	0	0	0	0	0	0	0	0	0	0	0	0	0	0	0	0	0	0	0
hsa-mir-454	7	16	23	56	17	19	9	15	8	22	38	39	8	19	24	21	22	42	17	30	38	42	6	34	25	28	74	14	18	28	35	30
hsa-mir-4540	0	0	0	0	0	0	0	0	0	0	0	0	0	0	0	0	0	0	0	0	0	0	0	0	0	0	0	0	0	0	0	0
hsa-mir-455	1134	427	438	467	687	1003	257	243	92	143	295	481	185	522	740	333	753	756	970	993	2751	3711	199	1820	842	809	968	757	1525	1368	1882	934
hsa-mir-4632	0	0	0	1	0	0	1	0	1	1	1	1	0	0	2	0	0	0	0	1	0	2	0	0	0	0	1	1	0	0	0	0
hsa-mir-4633	0	0	1	0	0	1	3	0	0	0	0	0	1	0	1	0	0	2	0	0	0	0	0	0	0	0	0	0	0	0	0	0
hsa-mir-4634	0	0	1	0	0	0	0	0	0	0	0	1	2	0	2	0	0	0	0	0	1	0	0	0	0	0	0	0	0	0	0	0
hsa-mir-4635	0	0	0	2	0	0	0	0	0	0	0	0	0	0	0	0	0	0	0	1	1	1	0	0	0	0	0	0	0	0	0	0
hsa-mir-4636	0	1	3	2	1	2	0	0	1	5	1	1	1	6	0	3	0	1	0	1	1	0	0	0	1	4	1	0	1	0	3	3
hsa-mir-4637	0	0	0	0	0	0	0	0	0	0	0	0	0	0	0	0	1	1	0	0	1	0	0	0	0	0	0	1	0	0	0	0
hsa-mir-4638	3	3	1	1	2	4	4	0	0	0	1	1	0	0	2	1	1	3	0	2	9	6	0	6	1	0	3	2	1	1	5	2
hsa-mir-4639	0	0	0	0	0	0	0	0	0	0	0	1	0	0	0	1	1	0	0	0	0	1	0	0	0	0	1	0	0	0	2	0
hsa-mir-4640	0	2	4	0	2	0	0	1	0	1	1	1	0	0	0	0	0	7	3	6	6	12	0	3	0	0	1	0	0	2	4	2
hsa-mir-4641	0	0	0	0	0	0	0	0	0	0	0	0	0	0	0	0	0	0	0	0	0	0	0	0	0	0	0	0	0	0	0	0
hsa-mir-4642	0	0	0	0	0	0	0	0	0	0	0	0	0	0	0	0	0	0	0	0	0	1	0	0	0	0	0	0	1	1	0	0
hsa-mir-4643	0	0	0	0	0	0	1	0	0	0	0	0	0	0	0	0	0	0	0	0	0	0	0	0	0	0	0	0	0	0	0	0
hsa-mir-4644	0	0	0	0	0	0	0	0	0	0	0	0	0	0	0	1	0	0	0	0	0	0	0	1	0	0	0	0	0	0	0	0
hsa-mir-4645	1	0	1	0	1	0	1	0	0	2	1	0	0	0	0	2	0	0	0	5	0	4	0	1	0	2	0	1	4	1	1	0
hsa-mir-4646	0	0	0	0	0	1	0	0	0	0	0	0	0	0	0	0	0	1	0	1	0	0	0	0	1	0	0	0	0	1	1	0
hsa-mir-4647	0	0	0	0	0	0	1	0	0	1	1	0	0	0	1	0	0	0	0	1	0	1	0	1	1	1	0	0	1	0	0	0
hsa-mir-4648	0	0	0	0	0	0	0	0	0	0	1	0	0	0	0	0	0	2	0	0	4	0	0	4	0	1	0	0	0	1	0	0
hsa-mir-4649	0	0	0	1	2	0	2	1	0	0	0	0	0	2	1	1	1	0	0	1	1	2	0	2	1	4	0	2	1	3	3	2
hsa-mir-4650-1	0	0	0	0	0	0	0	0	0	0	0	0	0	0	0	0	0	0	0	0	0	0	0	0	0	0	0	0	0	0	0	0
hsa-mir-4650-2	0	0	0	0	0	0	0	0	0	0	0	0	0	0	0	0	0	0	0	0	0	0	0	0	0	0	0	0	0	0	0	0
hsa-mir-4651	0	0	2	0	0	0	1	0	0	0	0	1	0	0	0	0	2	0	0	0	1	0	0	0	0	0	0	0	0	0	0	0
hsa-mir-4652	0	0	0	1	0	0	0	0	1	1	1	3	0	0	0	0	26	97	30	42	9	110	28	19	0	5	25	22	7	4	39	16
hsa-mir-4653	0	0	0	0	0	0	0	0	0	0	0	0	0	0	0	0	0	0	0	0	0	0	0	1	0	0	0	0	0	0	0	0
hsa-mir-4654	0	0	0	0	0	0	0	0	0	0	0	0	0	0	0	0	0	0	0	0	0	0	0	0	0	0	0	0	0	0	0	0
hsa-mir-4655	0	0	0	0	0	0	0	0	0	0	0	0	0	0	0	0	0	0	0	0	0	0	0	0	0	0	0	0	0	0	0	0
hsa-mir-4656	0	0	0	0	0	0	0	0	0	0	0	0	0	0	0	0	0	0	0	0	0	0	0	0	0	0	0	0	0	0	0	0
hsa-mir-4657	1	2	1	1	0	0	0	0	0	1	1	0	0	0	3	1	1	2	0	0	1	8	0	1	1	1	0	2	0	2	0	0
hsa-mir-4658	0	0	0	0	0	0	0	0	0	0	0	0	0	0	0	0	0	1	1	1	1	14	0	3	0	0	0	1	1	2	1	0
hsa-mir-4659a	0	0	0	1	0	0	0	0	0	1	1	0	0	0	1	0	0	1	0	0	0	0	0	0	0	0	0	1	0	0	0	0
hsa-mir-4659b	0	0	0	0	0	0	0	0	0	0	0	0	0	0	1	1	0	0	0	0	0	0	0	0	0	0	0	0	0	0	0	0
hsa-mir-466	0	0	3	1	0	0	0	0	0	0	4	0	1	2	2	0	0	0	0	0	0	0	0	1	0	0	1	0	0	0	15	0
hsa-mir-4660	2	0	0	2	0	2	0	0	0	2	4	0	0	1	0	2	0	3	0	4	1	6	1	0	1	4	3	1	4	2	3	2
hsa-mir-4661	8	11	13	29	13	24	8	6	4	21	9	13	16	11	7	19	20	44	27	15	28	39	0	21	1	15	8	17	13	12	23	27
hsa-mir-4662a	116	184	143	749	93	165	89	171	84	198	230	187	132	139	130	262	203	107	68	156	109	281	57	212	112	189	421	139	270	59	202	161
hsa-mir-4662b	0	0	0	0	0	0	0	0	0	0	0	0	0	0	1	0	1	0	0	0	0	0	0	0	0	0	0	0	1	0	0	0
hsa-mir-4663	0	0	0	0	0	0	0	0	0	0	0	0	0	0	0	0	0	0	0	0	0	1	0	0	0	0	0	0	0	0	0	0
hsa-mir-4664	7	1	1	1	3	2	0	0	0	3	2	0	1	5	2	0	4	15	2	16	6	8	2	13	3	4	2	7	1	3	1	1
hsa-mir-4665	1	1	0	0	0	0	0	1	0	1	0	0	0	0	0	0	5	0	0	0	0	0	0	0	0	0	1	1	0	0	0	0
hsa-mir-4666a	0	1	0	1	0	0	0	1	0	0	0	0	0	0	1	1	0	0	0	0	0	0	0	0	0	0	0	0	2	0	0	0
hsa-mir-4666b	0	0	0	0	0	0	0	0	0	0	0	0	0	0	0	0	0	0	0	0	0	0	0	0	0	0	0	0	0	1	0	0
hsa-mir-4667	0	0	0	0	0	0	0	1	0	1	0	0	0	0	0	0	0	0	0	0	0	0	0	1	0	1	0	0	0	0	0	1
hsa-mir-4668	5	2	3	11	7	5	2	1	0	4	3	1	2	1	0	2	2	1	2	9	9	7	1	12	1	3	13	3	4	3	7	4
hsa-mir-4669	0	0	1	0	0	0	0	0	0	0	0	0	0	0	0	0	0	0	1	0	1	0	0	0	0	0	0	0	0	1	0	0
hsa-mir-4670	0	0	0	0	0	0	0	0	0	0	0	0	0	0	0	2	1	0	0	0	1	0	0	0	0	0	0	0	0	1	0	0
hsa-mir-4671	0	0	0	0	0	0	0	0	0	0	0	1	0	0	0	0	0	0	0	0	0	1	0	0	0	0	0	0	0	0	0	0
hsa-mir-4672	0	1	0	1	1	0	0	0	0	0	0	0	0	0	0	0	0	0	0	0	0	0	1	0	0	0	0	0	0	0	0	0
hsa-mir-4673	0	0	0	1	0	1	0	0	0	0	0	0	0	0	0	0	0	0	0	0	0	0	0	0	0	2	0	0	1	0	0	0
hsa-mir-4674	0	0	1	0	1	2	0	0	0	0	0	0	0	0	0	0	1	1	0	0	0	1	0	0	0	0	0	0	4	1	0	2
hsa-mir-4675	0	0	0	0	0	0	0	0	0	0	0	1	0	0	0	0	0	0	0	0	0	0	0	0	0	0	0	0	0	0	0	0
hsa-mir-4676	1	1	5	9	4	8	1	2	0	5	0	3	2	3	6	11	8	1	9	6	10	6	0	5	4	1	1	11	2	3	3	5
hsa-mir-4677	31	34	23	39	21	59	26	16	10	27	22	42	24	35	42	51	40	108	12	92	52	118	16	17	21	28	22	23	21	38	56	53
hsa-mir-4678	0	1	0	1	1	0	0	2	0	1	1	3	0	0	0	0	0	1	0	1	0	0	0	0	0	0	0	1	0	0	0	0
hsa-mir-4679-1	0	0	0	0	0	0	0	0	0	1	0	0	0	0	0	0	0	0	0	0	1	0	0	0	0	0	0	0	0	0	0	0
hsa-mir-4679-2	1	0	0	0	0	0	0	0	0	0	0	0	0	1	0	0	0	0	0	0	1	0	0	0	0	0	0	0	0	0	0	0
hsa-mir-4680	3	1	2	2	1	0	0	0	0	1	0	1	0	0	0	0	0	0	1	0	1	0	0	0	0	3	0	0	0	1	0	1
hsa-mir-4681	0	0	0	0	0	0	0	0	0	0	0	0	0	0	0	0	0	0	0	0	0	0	0	0	0	0	0	0	0	0	0	1
hsa-mir-4682	0	0	0	0	0	0	0	0	0	0	0	0	0	0	0	0	0	0	0	0	0	0	0	0	0	0	0	0	0	0	0	0
hsa-mir-4683	0	0	1	0	1	1	2	0	1	0	0	0	0	0	1	0	0	0	0	0	1	2	0	0	0	0	0	0	0	0	0	0
hsa-mir-4684	0	0	0	0	0	0	0	0	0	0	0	0	0	1	0	0	0	0	0	0	1	0	0	1	0	0	0	0	0	0	0	1
hsa-mir-4685	2	1	0	5	0	1	0	1	0	1	1	1	2	0	1	1	1	0	0	1	0	1	0	0	0	1	0	0	2	1	0	0
hsa-mir-4686	0	0	0	0	0	0	0	0	0	0	0	0	0	0	0	0	0	0	0	0	0	0	0	0	0	1	0	0	0	0	0	0
hsa-mir-4687	1	1	4	0	1	0	0	1	0	0	1	0	0	1	3	1	1	0	1	2	0	8	7	2	1	10	0	0	2	2	2	5
hsa-mir-4688	0	0	0	0	0	0	0	0	0	0	0	0	0	0	0	0	0	0	0	0	0	0	0	0	0	1	0	0	0	0	0	0
hsa-mir-4689	0	0	0	0	0	0	0	0	0	0	0	0	0	0	0	0	1	0	1	0	0	0	0	0	0	0	0	0	0	0	0	0
hsa-mir-4690	1	0	1	1	0	2	1	1	0	0	0	1	0	0	1	0	0	0	0	0	1	1	0	0	0	0	0	1	4	0	2	1
hsa-mir-4691	0	0	1	1	0	0	0	0	0	0	0	0	1	1	0	1	0	1	2	0	0	0	0	1	0	0	1	1	0	0	2	2
hsa-mir-4692	0	0	0	0	0	0	0	0	0	0	0	0	0	0	0	0	0	0	0	0	0	0	0	0	0	0	0	0	0	0	0	0
hsa-mir-4693	0	0	0	0	0	0	0	0	0	0	0	0	0	0	0	0	0	0	0	0	0	0	0	0	0	0	0	0	0	0	0	0
hsa-mir-4694	0	0	0	0	0	0	0	0	0	0	0	0	0	0	0	0	0	0	0	0	0	0	0	0	0	0	0	0	0	0	0	0
hsa-mir-4695	0	0	0	0	0	0	0	0	0	0	0	1	0	0	0	0	0	0	0	0	0	0	0	0	0	1	0	0	1	0	0	0
hsa-mir-4696	0	0	0	0	0	0	0	0	0	0	0	0	0	0	0	0	0	0	0	0	1	0	0	0	0	0	0	0	0	0	0	0
hsa-mir-4697	0	0	0	0	0	0	0	0	0	0	0	0	0	0	0	0	0	0	0	0	0	0	0	0	1	0	0	0	0	0	0	0
hsa-mir-4698	0	0	0	0	0	0	0	0	0	0	0	0	0	0	0	0	0	0	0	0	0	0	0	0	0	0	0	0	0	0	0	0
hsa-mir-4699	0	0	2	8	0	0	3	0	0	0	0	0	1	0	1	2	1	0	0	0	0	0	0	0	0	1	0	0	0	0	0	0
hsa-mir-4700	0	0	0	1	0	0	0	0	0	0	0	0	0	0	2	0	0	1	0	0	0	1	0	1	0	0	0	0	0	1	0	3
hsa-mir-4701	0	0	0	0	0	0	0	0	0	0	0	0	0	0	0	0	0	0	0	0	0	0	0	0	0	0	0	0	0	0	1	0
hsa-mir-4703	0	0	0	0	0	0	0	0	0	0	0	0	1	0	0	0	0	0	0	0	0	0	0	0	0	0	0	0	0	0	0	0
hsa-mir-4704	0	0	0	0	0	0	0	0	0	0	0	0	0	0	0	0	0	0	0	0	0	0	0	0	0	0	0	0	0	0	0	0
hsa-mir-4705	0	0	0	1	0	0	1	1	0	4	1	1	2	1	2	1	0	0	0	0	0	0	0	0	0	0	0	0	0	0	0	0
hsa-mir-4706	0	0	0	0	0	0	0	0	0	0	0	0	0	0	0	0	0	0	0	0	0	1	0	0	0	0	1	0	0	0	0	0
hsa-mir-4707	0	0	0	1	0	1	0	0	2	1	0	1	0	0	1	1	0	4	2	3	1	5	0	3	2	1	0	1	4	0	2	2
hsa-mir-4708	1	0	0	0	1	0	1	0	0	0	0	0	0	1	0	0	0	0	0	0	0	0	0	0	0	0	0	0	0	0	0	0
hsa-mir-4709	1	5	1	7	7	11	5	3	0	4	5	0	4	5	5	4	3	1	3	2	1	5	0	5	1	10	3	3	5	3	14	8
hsa-mir-4710	0	0	1	0	0	0	0	0	0	0	0	0	0	0	0	1	0	0	0	0	0	0	0	0	0	0	0	0	0	0	0	0
hsa-mir-4711	0	0	0	0	0	0	0	0	0	0	0	0	0	0	0	0	0	0	0	0	0	0	0	0	0	1	0	0	0	0	0	0
hsa-mir-4712	0	0	0	0	0	0	0	0	0	0	0	0	0	0	0	0	0	0	0	0	0	0	0	0	0	0	0	0	0	0	0	0
hsa-mir-4713	1	0	0	1	0	0	0	0	0	1	0	0	0	0	0	0	0	10	2	4	8	4	0	3	5	2	1	8	2	0	5	3
hsa-mir-4714	0	0	1	3	0	0	0	0	0	1	0	0	1	1	0	0	1	1	5	2	4	7	1	2	0	0	0	4	0	2	2	0
hsa-mir-4715	0	0	0	0	0	0	0	0	0	0	0	0	0	0	0	0	0	0	0	0	0	1	0	0	0	0	0	0	0	0	1	0
hsa-mir-4716	0	0	1	0	0	1	0	0	0	0	0	1	0	0	0	0	0	0	0	0	0	0	0	0	0	0	1	0	0	0	1	0
hsa-mir-4717	0	0	0	0	0	1	0	0	0	0	0	1	0	1	1	0	0	0	0	1	2	2	0	0	0	0	1	1	0	0	1	0
hsa-mir-4718	0	0	0	0	0	0	0	0	0	0	0	0	0	0	0	0	0	0	0	0	0	0	0	0	0	0	0	0	0	0	0	0
hsa-mir-4719	0	0	0	0	0	0	0	0	0	0	0	0	0	0	0	0	0	0	0	0	0	0	0	0	0	0	0	0	0	0	0	0
hsa-mir-4720	0	0	0	0	0	0	0	0	0	0	0	0	2	0	0	0	0	0	0	0	0	0	0	0	0	0	0	0	0	0	0	0
hsa-mir-4721	0	0	0	0	0	0	0	0	0	0	0	0	0	0	0	0	0	0	0	1	0	0	0	0	0	0	0	0	0	0	0	0
hsa-mir-4722	0	0	0	0	0	0	0	0	1	0	0	0	0	0	0	0	0	0	0	0	0	0	0	1	0	0	0	1	0	0	0	0
hsa-mir-4723	0	0	0	0	0	0	0	0	0	0	0	0	0	0	1	0	0	0	0	0	0	0	1	0	0	0	0	0	0	1	0	0
hsa-mir-4724	0	0	0	0	0	0	0	0	0	3	0	0	0	0	0	0	0	1	1	2	2	6	0	0	0	0	2	1	2	3	0	1
hsa-mir-4725	1	0	0	1	0	0	0	0	0	0	0	0	0	0	0	0	2	4	0	0	1	2	0	4	0	0	0	1	2	1	0	0
hsa-mir-4726	0	1	0	3	0	0	0	1	0	0	0	0	1	0	0	0	1	0	0	0	0	2	0	0	0	0	0	0	0	0	4	2
hsa-mir-4727	1	0	0	1	3	2	0	0	0	1	1	1	2	0	0	8	1	0	0	2	1	1	0	2	1	1	0	1	0	0	0	0
hsa-mir-4728	0	0	4	9	4	5	4	2	2	9	4	0	3	3	4	5	0	1	1	5	3	1	0	5	0	5	1	2	4	4	2	3
hsa-mir-4729	0	0	0	0	0	0	0	0	0	0	0	3	2	0	0	0	0	0	0	0	0	0	0	0	0	0	0	0	0	1	0	0
hsa-mir-4730	0	0	0	0	0	0	0	0	0	0	0	0	0	0	0	0	0	0	0	0	0	0	0	0	0	0	0	0	0	0	0	0
hsa-mir-4731	0	0	0	0	0	0	0	0	0	0	0	0	0	0	0	1	0	0	0	0	0	0	0	0	0	1	0	0	0	0	0	0
hsa-mir-4732	0	6	1	22	1	4	2	6	0	1	15	7	4	1	1	4	0	1	0	4	0	2	0	0	4	0	0	2	1	0	3	0
hsa-mir-4733	0	0	0	0	0	0	1	0	0	0	0	0	0	0	0	1	0	0	0	1	0	0	0	0	3	0	0	0	1	0	1	0
hsa-mir-4734	0	0	0	1	0	1	1	1	0	0	0	0	0	0	1	0	1	0	0	0	1	0	0	0	0	0	0	1	0	0	2	1
hsa-mir-4735	0	0	0	1	0	0	0	0	0	0	0	0	0	0	0	0	1	0	0	0	0	0	0	0	0	0	0	0	0	0	0	0
hsa-mir-4736	0	0	1	0	0	4	1	0	0	0	0	2	0	0	0	0	1	0	0	0	1	0	0	0	0	0	0	0	4	2	0	0
hsa-mir-4737	0	0	0	0	0	0	0	0	0	0	0	0	0	0	0	0	0	0	0	0	0	0	0	0	0	0	0	0	0	0	0	0
hsa-mir-4738	1	1	1	0	0	1	1	0	0	0	0	1	0	0	2	2	1	0	0	2	3	0	0	1	1	1	1	1	0	0	3	0
hsa-mir-4739	0	0	0	0	0	0	0	0	0	0	0	0	0	0	0	0	0	0	0	0	0	2	0	0	0	0	0	0	0	0	0	2
hsa-mir-4740	2	3	2	2	0	3	1	0	0	1	5	4	1	0	1	3	0	1	0	1	0	0	0	0	0	1	0	0	0	2	2	0
hsa-mir-4741	0	0	1	0	0	3	0	0	0	1	0	1	3	0	1	0	0	1	0	2	1	1	0	2	0	2	0	3	0	0	6	1
hsa-mir-4742	2	0	1	5	3	1	1	2	1	1	6	0	1	0	1	1	1	2	2	5	0	2	0	4	1	2	0	2	1	0	0	0
hsa-mir-4743	0	0	0	0	0	0	0	0	0	0	0	0	0	0	0	1	1	0	0	0	0	0	0	0	0	0	0	0	1	0	4	0
hsa-mir-4744	0	0	0	0	1	0	0	0	0	0	0	0	0	0	0	0	0	1	0	0	0	0	0	0	0	1	0	0	0	0	0	1
hsa-mir-4745	0	1	0	0	0	0	0	0	0	0	0	0	0	0	0	0	1	3	1	1	1	1	0	3	1	3	1	4	0	1	0	1
hsa-mir-4746	9	7	8	14	14	10	1	6	2	9	13	6	5	14	5	1	25	148	9	36	5	89	2	11	10	11	19	10	12	11	30	38
hsa-mir-4747	0	0	0	0	0	0	0	0	0	0	0	0	0	0	0	0	0	0	0	0	0	2	0	0	0	0	0	0	0	0	0	0
hsa-mir-4748	0	0	0	0	0	0	0	0	0	0	0	0	0	0	0	0	0	0	0	0	0	0	0	0	0	0	0	2	0	0	0	0
hsa-mir-4749	0	0	0	0	0	0	0	0	0	0	0	0	0	0	1	0	1	1	0	1	0	0	0	1	1	0	0	0	1	0	0	0
hsa-mir-4750	0	0	0	0	0	0	0	0	0	0	0	0	0	0	0	0	1	0	0	0	0	0	0	0	0	0	0	0	0	0	0	0
hsa-mir-4751	0	0	0	0	0	1	0	0	0	0	0	0	0	0	1	0	0	0	0	0	0	0	0	0	0	0	0	0	0	1	0	0
hsa-mir-4752	0	0	0	1	0	0	0	0	0	0	0	0	1	0	0	0	0	0	0	1	0	0	0	0	0	0	1	0	1	0	0	0
hsa-mir-4753	0	0	3	0	0	0	0	0	1	0	0	1	0	0	0	0	1	1	0	0	0	0	0	0	0	1	1	0	0	0	0	0
hsa-mir-4754	0	1	0	3	0	2	0	0	0	1	1	0	1	1	0	2	1	4	0	2	1	4	0	0	1	0	0	0	0	1	0	1
hsa-mir-4755	0	0	0	0	0	1	0	0	0	2	0	3	1	3	2	0	0	2	2	0	0	3	0	1	0	0	0	4	0	0	1	0
hsa-mir-4756	0	0	0	0	0	0	0	0	0	1	0	0	0	0	0	0	1	0	0	0	0	0	0	0	0	0	0	0	0	0	0	0
hsa-mir-4757	0	0	1	3	0	1	0	0	1	0	0	0	0	0	1	1	1	0	0	0	0	1	0	0	1	1	0	0	0	0	2	0
hsa-mir-4758	0	0	0	1	0	1	0	1	0	1	0	0	1	0	1	0	4	4	3	0	0	0	0	8	2	2	1	0	0	0	1	1
hsa-mir-4759	0	0	0	0	0	0	0	0	0	1	0	0	1	0	0	1	0	0	0	0	0	0	0	0	0	0	0	0	0	0	1	0
hsa-mir-4760	0	0	1	0	0	0	0	0	0	0	0	0	0	0	0	0	0	1	0	0	0	0	0	0	0	0	0	2	0	0	0	1
hsa-mir-4761	0	0	0	0	0	0	0	0	0	0	0	0	0	0	0	0	1	0	0	0	0	0	0	0	0	0	0	0	0	0	0	0
hsa-mir-4762	1	2	0	2	3	3	0	3	1	2	3	1	0	3	1	0	2	3	0	4	3	3	1	1	0	1	6	0	1	3	2	0
hsa-mir-4763	0	0	0	0	0	0	1	0	0	0	0	0	0	1	0	0	1	0	0	0	1	0	0	0	0	0	0	1	0	0	0	1
hsa-mir-4764	0	0	0	0	0	0	0	0	0	0	0	0	0	0	0	0	0	0	0	0	0	0	0	0	0	0	0	0	0	0	0	0
hsa-mir-4765	0	0	0	0	0	0	0	0	0	0	0	0	0	0	0	0	0	0	0	0	0	0	0	0	0	0	0	0	0	0	0	0
hsa-mir-4766	0	1	0	4	6	1	0	0	0	0	1	0	0	1	0	0	0	3	0	1	5	4	0	2	1	0	0	0	1	0	1	0
hsa-mir-4767	0	0	0	0	0	0	0	0	0	0	0	0	0	0	0	0	1	0	0	0	0	0	0	0	1	0	0	0	0	1	0	0
hsa-mir-4768	2	0	0	1	0	0	1	0	0	0	0	1	0	0	1	0	0	1	1	0	0	7	0	1	0	0	1	1	0	3	4	0
hsa-mir-4769	0	0	0	0	0	0	0	0	0	0	0	0	0	0	0	0	0	0	0	0	0	0	0	0	0	0	0	0	0	0	0	0
hsa-mir-4770	0	0	0	0	0	3	1	0	0	2	0	0	1	0	1	2	1	0	0	3	0	0	1	0	4	2	0	0	0	0	0	0
hsa-mir-4771-1	0	0	0	0	0	0	0	0	0	0	0	0	0	1	0	1	0	0	0	0	0	2	0	0	0	0	1	0	0	0	1	0
hsa-mir-4771-2	0	0	0	0	0	2	0	0	0	0	0	0	0	0	0	0	0	0	0	0	1	0	0	0	0	0	0	0	0	0	0	0
hsa-mir-4772	30	53	67	62	64	62	14	25	17	81	11	52	21	100	26	19	75	72	6	57	30	89	7	13	37	41	77	44	65	132	20	144
hsa-mir-4773-1	0	0	1	1	0	0	2	0	0	0	0	0	0	0	1	1	0	0	0	0	0	2	0	0	0	1	0	1	1	2	0	0
hsa-mir-4773-2	0	0	0	0	0	1	0	0	0	1	0	0	0	2	0	1	0	1	0	0	0	1	1	1	0	0	1	0	0	0	0	0
hsa-mir-4774	0	0	0	0	0	0	2	0	0	0	0	0	0	0	0	0	1	0	0	0	0	0	0	0	0	0	0	0	0	0	0	0
hsa-mir-4775	1	2	1	4	0	1	0	1	0	0	0	1	0	1	1	0	1	1	1	1	3	3	1	1	0	0	1	0	1	2	1	2
hsa-mir-4776-1	4	0	0	0	1	0	0	1	0	1	0	2	1	4	5	0	0	0	0	1	0	0	0	0	0	0	1	0	0	0	2	1
hsa-mir-4776-2	6	2	0	0	3	0	0	0	0	1	0	1	1	4	5	0	0	0	0	0	0	0	0	0	0	0	0	0	0	1	2	0
hsa-mir-4777	2	1	0	1	2	2	1	1	0	1	0	6	1	0	0	0	6	4	0	1	4	6	0	1	1	3	0	1	1	5	1	2
hsa-mir-4778	0	2	0	0	0	1	1	0	0	2	0	0	2	0	0	0	0	2	0	0	0	1	0	0	0	0	0	0	0	0	0	5
hsa-mir-4779	0	2	1	0	0	0	0	0	0	1	0	0	0	0	0	0	0	0	0	0	0	0	0	0	0	0	0	1	0	0	0	0
hsa-mir-4780	0	0	0	0	0	1	2	0	0	4	0	0	0	0	0	1	0	0	0	0	0	0	0	0	0	0	0	0	0	0	0	0
hsa-mir-4781	0	0	2	2	1	1	0	1	0	3	0	2	0	1	0	4	1	0	0	1	2	1	0	2	0	0	0	0	1	5	1	0
hsa-mir-4782	0	0	0	0	0	0	0	0	0	0	0	0	0	0	0	0	0	1	0	0	1	0	0	0	0	0	0	0	0	0	1	0
hsa-mir-4783	0	0	0	0	0	0	0	0	0	0	0	0	0	0	0	0	0	1	0	0	0	0	0	0	0	0	0	0	0	0	0	0
hsa-mir-4784	0	2	1	1	0	0	0	4	2	1	0	1	2	0	0	3	0	4	1	3	4	3	0	2	0	0	0	1	1	1	3	2
hsa-mir-4785	2	0	1	2	0	4	0	2	2	0	0	1	0	0	2	1	1	0	3	1	0	2	0	0	2	0	0	1	1	1	7	2
hsa-mir-4786	4	2	0	5	5	2	2	2	2	8	1	9	6	1	4	12	5	7	7	4	3	51	1	3	4	1	1	8	0	0	8	8
hsa-mir-4787	1	0	3	4	1	2	0	0	0	1	0	0	1	1	1	0	2	0	0	12	1	1	1	0	1	3	1	0	2	0	12	0
hsa-mir-4788	0	4	1	1	1	3	0	0	0	3	0	0	0	2	4	0	13	5	1	3	2	6	1	1	2	3	1	10	2	3	0	5
hsa-mir-4789	0	0	0	0	0	0	0	0	0	0	0	0	1	0	0	0	0	0	0	0	0	0	0	0	0	0	0	0	0	0	0	0
hsa-mir-4790	0	0	0	0	0	0	0	0	0	0	0	0	0	0	0	0	0	0	0	0	0	0	0	0	0	0	0	0	0	0	0	0
hsa-mir-4791	2	8	5	2	6	13	2	5	5	11	0	5	5	5	11	3	1	0	1	1	2	6	0	4	2	4	1	1	7	4	7	7
hsa-mir-4792	0	0	0	1	0	0	0	1	0	0	0	0	0	0	2	0	0	0	0	0	0	0	0	0	0	0	0	0	1	0	1	1
hsa-mir-4793	0	0	0	0	0	0	0	0	0	0	0	0	0	0	0	0	1	0	0	1	0	0	0	0	1	0	0	0	0	0	5	0
hsa-mir-4794	0	1	0	0	0	2	0	0	0	0	0	0	0	0	1	0	0	0	0	0	0	1	0	1	0	0	0	0	0	0	0	0
hsa-mir-4795	0	0	0	0	1	1	0	0	0	0	0	1	0	0	0	2	0	0	0	1	0	0	0	0	0	0	0	0	0	1	0	0
hsa-mir-4796	0	0	2	0	0	0	1	0	2	0	0	0	0	1	0	2	1	1	0	1	0	0	0	0	0	1	0	0	0	1	0	2
hsa-mir-4797	2	0	0	1	4	4	4	3	0	4	2	0	0	1	4	3	4	2	3	4	1	8	2	2	1	1	4	3	3	1	4	1
hsa-mir-4798	0	0	0	0	0	0	0	0	0	0	0	0	0	0	0	0	0	0	0	0	0	0	0	0	0	1	0	0	0	0	0	0
hsa-mir-4799	0	0	0	0	0	0	0	0	0	0	1	0	0	1	0	0	0	0	0	0	0	0	0	1	1	0	0	0	0	2	1	0
hsa-mir-4800	0	1	3	1	0	1	1	0	0	1	0	1	1	0	1	2	2	0	0	0	2	4	1	0	1	0	0	1	1	0	0	1
hsa-mir-4801	0	0	0	0	0	0	0	0	0	0	0	0	0	0	0	0	0	0	0	0	0	0	0	0	0	0	0	0	0	0	0	0
hsa-mir-4802	0	2	0	0	1	0	0	0	0	4	0	1	0	0	3	1	0	5	0	0	0	2	0	0	1	0	1	0	0	1	0	0
hsa-mir-4803	0	0	0	0	0	0	0	0	0	0	0	0	0	0	0	0	0	0	0	0	0	0	0	0	0	0	0	0	0	0	0	0
hsa-mir-4804	1	2	0	1	1	0	0	0	0	0	0	0	0	0	0	0	0	0	0	0	0	0	0	0	1	0	2	1	1	0	0	1
hsa-mir-483	12	11	10	57	6	2	2	5	0	2	10	21	17	8	12	78	12	23	15	28	30	73	5	3	6	18	16	15	22	24	44	8
hsa-mir-484	221	315	271	420	213	242	98	292	40	178	312	226	66	188	295	226	239	180	207	444	221	372	33	157	190	247	327	112	565	232	548	256
hsa-mir-485	27	6	4	41	8	59	46	12	3	16	19	15	24	13	17	124	24	7	16	54	35	38	0	7	17	28	48	12	30	34	39	26
hsa-mir-486-1	534	1937	1165	15341	1844	489	159	1755	220	315	4156	9010	2515	586	484	8436	599	209	514	2141	1296	175	18	100	652	275	260	1436	415	155	220	185
hsa-mir-486-2	559	1960	1071	15214	1916	481	151	1740	237	322	3864	8943	2440	620	516	8322	625	189	544	2099	1326	191	20	107	623	251	240	1378	410	186	220	197
hsa-mir-487a	18	10	6	45	3	17	9	3	3	2	10	11	7	8	8	86	6	0	4	16	11	16	2	5	4	9	7	3	7	2	13	8
hsa-mir-487b	39	53	25	321	83	80	60	48	10	51	51	99	80	37	45	757	36	13	17	77	162	44	4	10	24	60	29	33	47	31	51	26
hsa-mir-488	3	0	1	8	4	0	0	7	0	22	3	6	8	3	1	2	0	0	0	5	0	0	0	0	1	3	0	1	2	0	2	3
hsa-mir-489	1	3	3	7	1	2	0	0	0	2	0	8	0	0	2	9	0	0	1	1	3	0	2	0	1	2	1	0	2	0	6	0
hsa-mir-490	2	0	1	5	1	1	2	0	0	0	0	2	1	1	0	7	1	0	0	0	3	0	0	1	0	2	0	1	0	0	2	0
hsa-mir-491	5	6	2	34	10	19	20	9	2	6	10	25	18	7	10	70	10	7	4	22	12	10	1	7	6	9	6	8	9	6	20	15
hsa-mir-492	0	0	0	0	0	0	0	0	0	0	0	0	0	0	0	0	0	0	0	1	0	0	0	0	0	0	0	0	0	0	1	0
hsa-mir-493	123	42	106	507	190	181	136	23	21	41	73	169	154	43	133	2541	96	22	80	166	271	176	15	34	75	150	88	47	103	95	154	92
hsa-mir-494	9	7	7	52	5	16	3	12	1	3	14	17	15	2	9	38	11	0	9	21	4	14	7	6	13	14	36	3	16	14	13	2
hsa-mir-495	54	58	47	433	144	132	169	68	8	55	128	107	79	37	63	1526	52	5	19	101	148	49	10	20	20	43	72	23	46	28	25	23
hsa-mir-496	42	22	9	92	25	95	32	21	6	17	9	40	65	15	32	409	41	2	16	38	40	37	4	12	28	36	24	14	27	26	39	26
hsa-mir-497	101	158	110	171	97	119	77	63	16	122	117	157	72	104	112	169	35	62	35	74	100	241	9	16	45	142	53	50	79	40	98	49
hsa-mir-498	1	1	0	1	1	0	0	0	0	0	0	0	0	1	0	3	2	0	1	0	2	1	0	0	1	0	2	0	0	0	0	0
hsa-mir-4999	3	1	6	19	7	8	0	4	10	19	5	13	11	10	7	3	1	8	2	4	3	8	0	2	10	17	5	13	10	13	14	6
hsa-mir-499a	14	8	75	611	143	0	2	7	5	14	14	168	280	33	47	309	34	2	7	29	45	2	1	4	39	4	4	19	19	3	16	4
hsa-mir-499b	0	0	0	0	0	0	0	0	0	1	0	0	0	0	0	1	0	0	0	0	0	0	0	0	0	0	0	0	0	0	0	0
hsa-mir-5000	4	8	6	8	9	10	2	10	3	9	9	12	2	19	7	20	9	14	0	5	11	24	0	6	3	15	2	11	7	4	3	12
hsa-mir-5001	4	3	3	0	1	3	1	3	0	4	1	3	1	3	4	0	2	17	3	12	6	14	0	4	0	6	1	4	3	3	4	4
hsa-mir-5002	0	0	0	0	0	0	0	0	0	0	2	0	0	1	1	3	0	0	0	4	0	0	0	0	0	0	2	0	0	0	0	0
hsa-mir-5003	3	4	1	3	3	3	1	8	0	0	2	0	1	2	2	0	3	13	1	2	2	8	0	0	1	0	3	3	0	2	1	3
hsa-mir-5004	0	0	0	0	0	0	0	0	0	0	0	0	0	0	0	0	0	0	0	0	1	0	0	0	0	0	0	0	0	1	0	0
hsa-mir-5006	0	0	0	1	0	0	0	0	0	0	0	2	1	0	0	0	0	0	0	0	0	0	0	0	0	0	0	0	1	0	0	1
hsa-mir-5007	0	0	0	0	0	0	0	0	0	0	0	0	0	0	0	0	0	0	0	0	0	0	0	0	0	0	0	0	0	0	0	0
hsa-mir-5008	0	2	2	0	1	0	0	0	0	1	0	0	0	0	0	0	1	3	5	2	0	1	0	3	1	0	1	4	0	0	3	1
hsa-mir-5009	0	0	0	0	0	0	0	0	0	0	0	0	0	0	0	0	0	0	0	0	0	1	0	0	0	0	0	1	0	0	0	0
hsa-mir-500a	717	1094	535	3028	778	1293	386	606	210	730	1704	820	586	835	636	1153	757	603	492	2106	1817	1325	104	541	326	928	1899	370	816	558	2061	759
hsa-mir-500b	19	15	9	65	20	27	9	15	3	31	36	19	14	18	14	18	14	27	19	49	24	36	3	6	6	22	55	8	23	15	29	11
hsa-mir-501	70	152	72	454	107	210	53	52	30	120	173	138	83	92	71	140	138	138	88	328	435	220	21	126	53	168	444	97	170	103	296	129
hsa-mir-5010	2	1	2	9	2	3	1	1	1	4	6	7	1	0	1	6	3	1	3	4	9	5	1	2	3	6	1	2	1	2	7	0
hsa-mir-5011	0	0	0	0	0	0	0	0	0	0	0	0	0	0	0	0	0	0	0	0	0	0	0	0	0	0	0	0	0	0	0	0
hsa-mir-502	50	65	38	139	31	76	47	41	19	92	46	93	41	37	67	82	38	45	25	90	65	85	4	19	27	55	59	20	51	46	99	41
hsa-mir-503	29	2	2	25	10	27	2	3	1	2	5	26	3	9	6	2	31	24	4	29	384	52	0	104	48	40	43	29	31	35	45	7
hsa-mir-504	7	1	2	9	3	2	0	0	0	8	0	9	7	3	4	16	2	0	4	2	5	0	0	0	1	5	0	1	11	1	8	8
hsa-mir-5047	0	0	0	0	0	0	0	0	0	0	0	0	0	0	0	0	0	0	0	0	0	0	0	0	0	0	0	0	0	0	0	1
hsa-mir-505	74	133	183	142	82	176	72	75	18	198	110	129	78	94	70	138	117	162	79	219	223	529	30	281	93	111	243	108	266	87	232	143
hsa-mir-506	0	14	0	3	2	0	0	2	0	1	2	3	3	8	7	0	0	0	0	0	29	1	0	11	1	0	0	0	0	0	0	0
hsa-mir-507	0	0	0	0	1	0	0	2	0	0	0	3	0	0	2	0	0	0	0	0	2	0	0	0	0	0	0	0	0	0	0	0
hsa-mir-508	22	452	62	355	105	17	3	168	14	68	188	119	126	243	709	70	16	36	3	91	772	30	4	664	14	16	18	7	58	5	39	56
hsa-mir-5087	1	0	0	0	0	0	0	0	0	2	0	0	2	0	0	1	1	1	0	0	0	0	0	0	0	0	0	0	0	0	2	0
hsa-mir-5088	0	0	0	1	0	0	0	0	0	0	0	0	0	0	0	1	0	0	0	1	0	1	0	0	0	0	0	0	0	0	0	1
hsa-mir-5089	0	2	3	0	2	0	0	0	0	4	3	3	0	17	9	0	0	0	0	0	0	0	0	0	0	0	0	2	0	0	0	1
hsa-mir-509-1	1	20	5	18	11	5	0	14	0	6	10	13	7	23	68	3	2	5	0	7	107	4	0	54	2	2	2	0	6	0	4	14
hsa-mir-509-2	1	39	5	14	10	4	0	13	0	3	17	11	6	18	41	3	1	8	3	11	120	4	1	93	1	1	1	0	13	2	5	9
hsa-mir-509-3	3	48	5	22	9	1	0	22	1	7	17	14	12	19	53	4	3	7	1	14	136	5	0	71	0	1	0	0	12	2	7	12
hsa-mir-5090	0	0	2	2	1	1	0	0	0	3	0	1	0	2	1	3	0	1	0	2	0	0	2	1	1	1	0	4	0	2	2	3
hsa-mir-5091	1	3	3	2	0	7	7	8	0	2	0	4	2	4	1	8	3	0	0	1	0	0	3	3	0	1	0	4	4	2	3	7
hsa-mir-5092	1	0	0	3	1	0	0	0	0	0	0	1	0	1	0	0	0	2	2	2	0	6	0	2	0	0	4	1	0	0	1	2
hsa-mir-5093	0	0	0	0	0	1	0	0	0	0	0	0	0	0	0	0	0	0	0	0	0	0	0	0	0	0	0	0	0	0	0	0
hsa-mir-5094	0	0	0	0	0	0	0	0	0	0	0	0	0	0	0	0	0	1	0	1	1	0	0	2	0	0	0	0	0	0	0	1
hsa-mir-5095	0	0	0	0	0	0	0	0	0	0	0	0	0	0	0	0	0	0	0	0	0	0	0	0	0	0	0	0	0	0	0	0
hsa-mir-5096	0	0	0	0	0	0	0	0	0	0	0	0	0	0	0	0	0	0	0	0	0	0	0	0	0	0	0	0	0	0	0	0
hsa-mir-510	0	0	0	0	0	0	0	0	0	0	0	0	0	0	0	0	0	0	0	0	0	0	0	0	0	0	0	0	0	0	0	0
hsa-mir-5100	1	0	0	0	0	0	0	1	0	0	0	0	0	0	0	0	0	0	0	0	0	0	0	0	0	0	0	0	0	0	2	0
hsa-mir-511	97	126	74	78	50	113	28	45	13	52	30	77	31	58	61	43	122	17	35	97	145	125	23	53	68	81	136	61	177	60	147	87
hsa-mir-512-1	2	0	0	5	0	3	1	0	0	0	0	1	0	2	1	4	3	0	1	0	1	18	0	1	3	2	3	1	0	1	1	3
hsa-mir-512-2	7	0	0	3	0	1	2	1	0	1	0	1	0	1	0	7	7	0	3	2	3	24	0	2	3	2	3	2	2	2	0	1
hsa-mir-513a-1	0	0	0	0	0	0	0	1	0	0	0	0	1	0	0	0	0	0	0	0	0	0	0	0	1	0	0	0	0	0	0	0
hsa-mir-513a-2	0	0	0	0	0	0	0	1	0	0	1	0	0	0	0	0	0	0	0	0	0	0	0	1	1	0	0	0	1	0	0	0
hsa-mir-513b	0	1	0	0	1	0	0	0	0	0	0	3	0	2	1	0	0	0	0	0	1	0	0	1	0	0	0	0	1	1	0	1
hsa-mir-513c	0	1	1	1	0	0	0	1	0	2	0	0	0	1	1	0	0	0	0	1	4	0	0	2	0	0	0	0	0	0	1	0
hsa-mir-514a-1	1	88	11	41	18	0	0	33	3	14	18	20	13	35	150	8	4	2	1	7	180	5	0	123	2	1	1	3	10	1	13	8
hsa-mir-514a-2	5	85	11	41	14	1	1	36	4	15	20	21	10	33	152	8	5	4	2	19	242	5	2	117	3	1	0	1	5	1	6	11
hsa-mir-514a-3	4	79	13	36	23	0	0	37	2	13	25	13	15	44	151	13	2	8	1	10	221	11	1	130	1	1	2	1	9	2	6	13
hsa-mir-514b	0	0	1	0	0	0	0	0	0	1	0	0	0	0	1	0	0	0	0	0	3	0	0	1	0	0	0	0	0	0	0	0
hsa-mir-515-1	1	0	0	7	1	0	0	0	0	0	0	0	0	0	0	2	0	0	1	0	1	5	0	0	0	0	1	0	0	0	1	1
hsa-mir-515-2	1	0	0	1	0	1	3	0	0	1	0	1	0	0	0	2	2	0	0	0	0	0	0	0	0	0	3	1	0	0	1	0
hsa-mir-516a-1	2	8	0	3	0	2	4	2	1	2	0	4	0	5	1	11	2	0	1	0	0	210	0	0	3	0	4	0	0	0	1	0
hsa-mir-516a-2	5	3	0	3	0	1	2	0	0	3	0	3	0	2	1	2	4	0	3	0	0	224	0	0	1	1	8	1	2	0	0	3
hsa-mir-516b-1	1	2	0	5	0	1	1	0	0	0	0	0	0	3	0	8	0	0	0	0	1	6	0	1	2	0	2	0	0	0	1	1
hsa-mir-516b-2	2	1	0	1	0	1	1	0	0	0	0	1	0	1	0	1	1	0	0	0	0	3	0	0	0	0	1	1	0	0	0	0
hsa-mir-517a	16	7	0	7	1	2	11	9	1	6	1	12	0	10	7	13	6	0	3	3	10	14	0	0	2	1	5	2	5	1	2	5
hsa-mir-517b	16	7	0	7	1	2	11	9	1	6	1	12	0	10	7	13	6	0	3	3	10	14	0	0	2	1	5	2	5	1	2	5
hsa-mir-517c	2	2	1	1	0	0	2	1	0	1	0	0	0	2	2	6	0	0	1	0	8	4	0	0	1	0	0	1	3	2	0	0
hsa-mir-5186	0	0	0	0	0	0	0	0	0	0	0	0	0	0	0	0	0	0	0	0	0	0	0	0	0	0	0	0	0	0	0	0
hsa-mir-5187	5	5	2	7	0	3	3	4	1	3	1	9	6	1	3	10	2	3	0	2	5	4	0	1	3	5	1	3	3	1	3	4
hsa-mir-5188	0	0	0	2	0	0	0	0	0	0	0	0	0	0	0	2	0	0	0	0	0	1	0	0	0	0	0	0	0	0	0	0
hsa-mir-5189	0	0	0	0	0	0	0	0	0	0	1	1	0	0	0	0	0	0	0	0	0	0	0	0	0	0	0	1	0	0	0	0
hsa-mir-518a-1	2	1	0	0	0	2	1	1	0	2	0	2	0	4	0	2	5	0	1	0	0	6	0	0	1	0	0	2	3	1	1	2
hsa-mir-518a-2	4	0	0	0	0	0	1	0	0	3	1	1	0	3	0	3	1	0	0	1	2	7	0	1	2	0	2	2	1	0	0	0
hsa-mir-518b	7	2	0	2	0	6	3	0	0	9	0	5	0	5	2	16	3	0	2	3	4	6	0	1	0	3	5	2	0	1	0	1
hsa-mir-518c	6	3	0	5	0	2	1	1	0	5	1	2	0	3	1	9	1	0	0	1	2	6	0	2	1	1	9	2	2	1	2	3
hsa-mir-518d	0	0	0	0	0	0	0	0	0	0	0	0	0	0	0	0	0	0	0	0	0	2	0	0	0	0	0	0	0	0	0	0
hsa-mir-518e	7	2	0	10	0	2	3	0	1	1	0	1	0	4	1	8	2	0	2	1	1	59	0	0	1	0	6	1	1	0	0	2
hsa-mir-518f	2	2	0	5	0	4	1	0	0	2	0	0	1	0	0	1	1	0	0	1	2	5	0	0	0	0	6	0	0	0	0	2
hsa-mir-5190	0	0	0	0	0	0	0	0	0	0	0	0	0	0	0	0	0	0	0	0	0	0	0	0	0	0	0	0	0	0	0	0
hsa-mir-5191	0	0	0	0	0	0	0	0	0	0	0	0	0	0	0	0	0	0	0	0	0	0	0	0	0	0	0	0	0	0	0	0
hsa-mir-5192	0	0	0	0	0	0	0	0	0	0	0	0	0	0	0	0	0	0	0	0	0	0	0	0	0	0	0	0	0	0	0	0
hsa-mir-5193	0	1	3	0	0	0	0	0	0	0	0	0	0	0	0	0	0	1	0	0	0	1	0	0	0	1	1	0	4	0	0	0
hsa-mir-5194	0	0	0	0	0	0	0	0	0	0	0	0	0	0	0	0	0	0	0	0	0	0	0	0	0	0	0	0	0	0	0	0
hsa-mir-5195	0	0	0	0	0	0	0	0	0	0	0	0	0	0	0	0	0	0	0	0	0	0	0	0	0	0	0	0	0	0	0	0
hsa-mir-5196	0	0	0	0	0	0	0	0	0	0	0	0	0	0	0	0	0	0	0	0	0	0	0	0	0	0	0	0	0	0	0	0
hsa-mir-5197	0	0	0	0	0	0	0	0	0	0	0	0	0	0	0	0	0	0	0	0	0	0	0	0	0	0	0	0	0	0	0	0
hsa-mir-519a-1	5	2	1	12	0	2	3	0	0	1	0	0	0	1	0	2	6	0	2	6	4	322	0	2	2	2	7	0	4	0	3	0
hsa-mir-519a-2	13	2	0	6	0	1	5	0	2	2	0	7	0	3	5	7	3	0	0	4	2	149	0	4	1	0	6	4	5	0	0	4
hsa-mir-519b	0	1	0	3	0	0	0	0	0	0	0	0	0	0	0	1	0	0	0	0	0	1	0	0	0	1	1	1	0	0	0	0
hsa-mir-519c	1	0	0	0	0	0	0	0	0	1	0	0	0	0	1	1	0	0	0	0	3	0	0	0	0	0	1	1	0	0	3	0
hsa-mir-519d	4	2	0	3	0	0	0	1	0	3	1	5	0	1	0	5	0	0	1	0	0	1	0	0	2	0	3	0	0	2	2	1
hsa-mir-519e	0	0	0	0	0	0	0	0	0	0	0	0	0	0	0	0	0	0	0	0	0	1	0	0	0	0	0	0	0	0	1	0
hsa-mir-520a	6	6	0	14	0	2	3	3	0	11	0	7	0	3	6	30	2	0	4	4	3	37	0	2	8	0	6	2	0	2	0	27
hsa-mir-520b	6	1	0	6	0	1	4	0	1	0	0	3	0	2	1	3	1	0	1	6	4	24	0	2	0	0	4	0	1	1	3	1
hsa-mir-520c	1	1	0	4	0	0	0	0	0	0	0	0	0	1	0	1	0	0	1	2	2	6	0	0	0	0	3	0	0	1	3	1
hsa-mir-520d	2	0	0	3	0	3	2	0	0	2	0	2	0	2	1	1	1	0	0	0	1	8	0	0	0	0	0	2	0	0	1	3
hsa-mir-520e	1	0	0	0	0	0	0	0	0	0	0	0	0	1	1	0	0	0	0	0	2	4	0	0	0	0	2	0	0	0	1	3
hsa-mir-520f	4	0	0	5	0	0	3	0	1	0	0	1	0	1	0	4	2	0	2	2	2	23	0	1	1	0	3	0	4	1	1	0
hsa-mir-520g	4	1	0	5	0	0	1	1	0	0	0	0	0	0	1	6	2	0	0	1	4	5	0	0	1	1	6	0	1	0	0	0
hsa-mir-520h	4	1	0	2	0	0	0	1	0	0	0	0	0	0	1	4	1	0	0	0	2	4	0	0	1	1	2	0	1	0	0	0
hsa-mir-521-1	1	0	0	1	0	0	1	0	0	0	0	1	0	0	0	2	0	0	0	0	0	21	1	1	0	0	0	0	0	0	0	0
hsa-mir-521-2	1	1	0	0	0	0	0	0	0	0	0	0	0	0	0	0	0	0	0	0	0	4	0	0	1	0	0	0	0	0	0	1
hsa-mir-522	6	0	0	5	0	0	2	1	1	4	0	4	0	4	4	3	4	0	0	0	0	160	0	2	1	0	5	3	4	0	1	4
hsa-mir-523	3	0	0	3	0	0	3	0	0	2	0	0	0	1	1	0	0	0	0	0	0	6	0	0	1	0	1	0	0	2	0	2
hsa-mir-524	4	0	0	2	0	1	0	1	0	1	0	0	0	0	0	4	0	0	0	0	1	2	0	0	1	0	1	0	0	0	0	0
hsa-mir-525	6	5	0	4	0	1	1	3	1	3	0	6	0	3	1	6	5	0	2	2	0	8	0	1	0	0	3	0	4	2	2	5
hsa-mir-526a-1	1	0	0	0	0	0	0	0	0	0	0	0	0	0	0	0	0	0	0	0	0	0	0	0	0	0	0	0	0	0	0	0
hsa-mir-526a-2	0	0	0	0	0	0	0	0	0	0	0	0	0	0	0	0	0	0	0	0	0	0	0	0	0	0	0	0	0	0	0	0
hsa-mir-526b	17	7	1	18	0	4	3	2	0	2	0	10	0	5	4	15	5	0	3	9	4	12	0	3	2	0	5	2	6	3	1	6
hsa-mir-527	2	1	0	0	0	1	1	1	0	4	0	2	0	1	0	4	6	0	1	0	1	10	0	0	0	0	0	0	3	1	1	2
hsa-mir-532	4236	4378	1999	10776	4398	6126	3917	1764	747	5118	2876	4496	3064	4743	2782	7657	3471	3266	2035	7330	10484	5170	335	1541	1609	3957	2927	2470	3019	2817	7573	3648
hsa-mir-539	20	19	28	424	87	106	43	8	5	22	20	43	46	9	12	1210	28	4	6	92	103	30	1	13	20	11	39	15	21	7	22	19
hsa-mir-541	7	8	2	18	4	8	5	4	0	0	5	8	5	4	3	64	7	2	2	6	4	7	0	9	1	4	10	5	2	4	7	5
hsa-mir-542	2071	333	410	2505	489	830	368	1375	516	556	221	1572	607	553	673	894	1392	732	374	1290	9017	2308	88	3065	1650	1426	879	1424	2076	1722	1915	603
hsa-mir-543	8	10	5	49	13	44	10	5	1	5	9	12	16	13	8	159	15	1	6	20	19	19	5	8	10	23	17	9	11	11	16	19
hsa-mir-544a	0	0	0	0	1	1	0	0	0	0	2	1	0	0	0	1	0	0	0	2	0	1	0	0	0	0	1	0	0	1	0	0
hsa-mir-544b	0	2	0	0	0	0	0	0	0	0	0	0	1	0	0	0	0	7	0	0	0	0	0	0	0	0	0	2	0	0	1	0
hsa-mir-545	0	0	0	1	1	2	0	1	0	1	1	0	0	4	0	1	0	2	1	5	4	3	1	0	2	0	2	0	3	1	1	4
hsa-mir-548a-1	0	0	0	0	0	0	0	0	0	0	0	0	0	0	0	0	0	0	0	0	0	0	0	0	0	0	0	0	0	0	0	0
hsa-mir-548a-2	0	0	0	0	0	0	0	0	0	0	0	0	0	0	0	0	0	0	0	0	0	0	0	0	0	0	0	0	0	0	0	0
hsa-mir-548a-3	1	0	0	0	0	0	1	0	1	0	0	0	0	0	0	0	0	0	0	0	0	0	1	0	1	0	0	0	0	0	0	0
hsa-mir-548aa-1	0	0	0	0	0	0	0	0	0	0	0	0	0	0	0	0	0	0	0	0	0	0	0	0	0	0	0	0	0	0	0	0
hsa-mir-548aa-2	0	0	0	0	0	0	0	0	0	0	0	0	1	0	0	0	0	0	0	0	0	0	0	0	0	0	0	0	0	0	0	0
hsa-mir-548ab	0	0	0	0	0	0	0	0	0	0	0	0	0	0	0	0	0	0	0	0	0	0	0	0	0	0	0	0	0	0	0	0
hsa-mir-548ac	0	0	0	0	0	0	0	0	0	0	0	0	0	0	0	0	0	0	0	0	0	0	0	0	0	0	0	0	0	0	0	0
hsa-mir-548ad	0	0	0	0	0	0	0	0	0	0	0	0	0	0	0	0	0	0	0	0	0	0	0	0	0	0	0	0	0	0	0	0
hsa-mir-548ae-1	0	0	0	0	0	0	0	0	0	0	0	0	0	0	0	0	0	0	0	0	0	0	0	0	0	0	0	0	0	0	0	0
hsa-mir-548ae-2	0	0	0	0	0	0	0	0	0	0	0	0	0	0	0	0	0	0	0	0	0	0	0	0	0	0	0	0	0	0	0	0
hsa-mir-548ag-1	0	0	0	1	0	1	0	0	0	1	0	0	0	0	0	0	0	0	0	0	0	0	0	0	0	0	0	0	0	0	0	0
hsa-mir-548ag-2	3	1	0	2	0	1	0	1	0	1	0	3	0	0	0	3	0	0	0	1	0	1	0	0	0	0	0	1	1	1	0	0
hsa-mir-548ah	0	0	0	0	0	0	0	0	0	0	0	0	0	0	0	0	0	0	0	0	0	0	0	0	0	0	0	0	0	0	0	0
hsa-mir-548ai	0	0	0	0	0	0	0	0	0	0	0	0	0	0	0	0	0	0	0	0	0	0	0	0	0	0	1	0	0	0	0	0
hsa-mir-548aj-1	0	0	0	0	0	0	0	0	0	0	0	0	0	0	0	0	0	0	0	0	0	0	0	0	0	0	0	0	0	0	0	0
hsa-mir-548aj-2	0	0	0	0	0	0	0	0	0	0	0	0	0	0	0	0	0	0	0	0	0	0	0	0	0	0	0	0	0	0	0	0
hsa-mir-548ak	0	0	0	0	0	0	0	0	0	0	0	0	0	0	0	0	0	0	0	0	0	0	0	0	0	0	0	0	0	0	0	0
hsa-mir-548al	0	0	0	0	0	0	0	0	0	0	0	0	0	0	0	0	0	0	0	0	0	0	0	0	0	0	0	0	0	0	0	0
hsa-mir-548am	0	0	0	0	0	0	0	0	0	0	0	0	0	0	0	0	0	0	0	0	0	0	0	0	0	0	0	0	0	0	0	0
hsa-mir-548an	0	0	0	0	0	0	0	0	0	0	0	0	0	0	0	0	0	0	0	0	0	0	0	0	0	0	0	0	0	0	0	0
hsa-mir-548ao	0	2	0	0	0	2	0	0	0	0	0	0	0	2	0	1	0	0	0	0	0	0	0	0	0	0	0	0	0	0	0	0
hsa-mir-548ap	0	0	0	0	0	0	0	0	0	0	0	0	0	0	0	0	0	0	0	0	0	0	0	0	0	0	0	0	0	0	0	0
hsa-mir-548aq	0	0	0	1	0	0	0	0	0	0	0	0	0	0	0	0	0	0	0	0	0	0	0	0	0	0	1	1	0	0	1	0
hsa-mir-548ar	0	0	1	0	0	0	0	0	0	0	0	0	0	0	0	0	0	0	0	0	0	0	0	0	0	0	1	0	0	0	0	0
hsa-mir-548as	0	0	0	0	0	0	0	0	0	0	0	0	0	0	0	0	0	0	0	0	0	0	0	0	0	0	0	0	0	0	0	0
hsa-mir-548at	0	0	0	0	0	0	0	0	0	0	0	0	0	0	1	1	0	0	0	0	1	0	0	0	0	0	0	3	0	0	0	1
hsa-mir-548au	1	1	0	0	2	2	1	1	1	0	1	4	0	1	1	0	0	3	0	2	3	3	0	1	0	1	2	1	3	0	4	1
hsa-mir-548av	0	0	0	0	0	0	0	0	0	0	0	1	0	0	0	0	0	0	0	0	0	0	0	0	0	0	0	0	0	0	0	0
hsa-mir-548aw	0	0	1	2	1	0	0	1	1	0	1	2	1	6	2	1	0	1	2	1	1	0	0	0	0	1	1	0	1	0	1	0
hsa-mir-548ax	0	0	0	0	0	0	0	0	0	0	0	0	0	0	0	0	0	0	0	0	0	0	0	0	0	0	0	0	0	0	0	0
hsa-mir-548ay	0	0	0	0	0	0	0	0	0	2	0	0	0	0	0	0	1	0	0	0	0	0	0	0	0	0	1	0	0	0	1	0
hsa-mir-548az	0	0	0	1	0	0	0	0	0	0	0	0	0	0	0	0	0	0	0	0	0	0	0	0	0	0	0	0	0	0	0	0
hsa-mir-548b	3	3	6	9	7	5	7	2	5	31	9	15	4	3	6	13	3	11	0	13	0	1	1	0	1	1	2	3	5	2	3	5
hsa-mir-548ba	0	0	0	2	0	0	0	0	0	0	0	0	0	1	0	0	0	0	0	0	0	1	0	0	0	1	0	0	0	0	0	0
hsa-mir-548bb	0	0	0	0	0	0	0	0	0	0	0	0	0	0	0	0	0	0	0	0	0	0	0	0	0	0	0	0	0	0	0	0
hsa-mir-548c	0	0	0	0	0	0	0	0	0	0	0	0	0	0	0	0	0	0	0	0	0	0	0	0	0	0	0	0	0	0	0	0
hsa-mir-548d-1	0	1	0	2	0	1	0	1	0	0	0	1	0	0	1	0	0	7	0	2	3	2	0	0	0	0	0	1	0	4	1	1
hsa-mir-548d-2	0	0	0	1	0	0	0	0	0	0	0	0	1	0	1	0	1	1	1	0	1	1	0	0	0	0	1	1	0	0	0	0
hsa-mir-548e	2	3	3	3	4	5	1	0	0	3	0	2	0	8	0	0	2	4	1	0	2	3	0	6	4	2	4	2	1	3	2	6
hsa-mir-548f-1	0	1	0	0	0	1	0	0	0	0	0	0	0	0	0	1	10	4	3	3	0	1	0	21	5	0	0	11	3	0	0	12
hsa-mir-548f-2	0	0	0	0	0	0	0	0	0	0	0	0	0	0	0	0	0	0	0	0	0	0	0	0	0	0	0	0	0	0	0	0
hsa-mir-548f-3	0	0	0	0	0	0	0	0	0	0	0	0	0	0	0	0	0	0	0	0	0	0	0	0	0	0	0	0	0	0	0	0
hsa-mir-548f-4	0	0	0	0	0	0	0	0	0	0	0	0	0	0	0	0	0	1	0	0	0	0	0	0	0	0	0	0	0	0	0	0
hsa-mir-548f-5	0	0	0	0	0	0	0	0	0	0	0	0	0	0	0	0	0	0	0	0	0	0	0	0	0	0	0	0	0	0	0	0
hsa-mir-548g	0	0	0	0	0	0	0	0	0	0	0	0	0	0	0	0	0	0	0	0	0	0	0	0	0	0	0	0	0	0	0	0
hsa-mir-548h-1	0	0	0	0	0	0	0	0	0	0	0	0	0	0	0	0	0	0	0	0	0	0	0	0	0	0	0	0	0	0	0	0
hsa-mir-548h-2	0	0	0	0	0	0	0	0	0	0	0	0	0	0	0	0	0	0	0	0	0	0	0	0	0	0	0	0	0	0	0	0
hsa-mir-548h-3	0	0	0	0	0	0	0	0	0	0	0	0	0	0	0	0	0	0	0	0	0	0	0	0	0	0	0	0	0	0	0	0
hsa-mir-548h-4	0	0	0	0	0	0	0	0	0	0	0	0	0	0	0	0	0	0	0	0	0	0	0	0	0	0	0	0	0	0	0	0
hsa-mir-548h-5	0	0	0	0	0	0	0	0	0	0	0	0	0	0	0	0	0	0	0	0	0	0	0	0	0	0	0	0	0	0	0	0
hsa-mir-548i-1	0	0	0	0	0	0	0	0	0	0	0	0	0	0	0	0	0	0	0	0	0	0	0	0	0	0	0	0	0	0	0	0
hsa-mir-548i-2	0	0	0	0	0	0	0	0	0	0	0	0	0	0	0	0	0	0	0	0	0	0	0	0	0	0	0	0	0	0	0	0
hsa-mir-548i-3	0	0	0	0	0	0	0	0	0	0	0	0	0	0	0	0	0	0	0	0	0	0	0	0	0	0	0	0	0	0	0	0
hsa-mir-548i-4	0	0	0	0	0	0	0	0	0	0	0	0	0	0	0	0	0	0	0	0	0	0	0	0	0	0	0	0	0	0	0	0
hsa-mir-548j	0	2	0	6	3	3	4	1	2	2	1	3	0	1	5	2	3	4	1	3	9	11	0	1	4	3	8	0	5	3	1	6
hsa-mir-548k	0	2	0	1	0	0	0	0	1	0	0	0	0	1	1	0	3	26	3	0	1	14	1	5	2	1	0	3	3	3	3	1
hsa-mir-548l	1	1	0	4	0	0	0	0	1	0	0	0	0	0	1	0	0	1	1	0	1	1	0	1	0	0	1	0	2	0	0	0
hsa-mir-548m	0	0	0	0	0	0	0	0	0	0	0	0	0	0	0	0	0	0	0	0	0	0	0	0	0	0	0	0	0	0	0	0
hsa-mir-548n	0	0	0	0	0	0	0	0	0	0	0	0	0	0	0	0	1	0	1	0	0	0	0	0	0	0	0	0	0	0	0	1
hsa-mir-548o	1	5	3	2	0	1	1	2	1	1	1	2	1	7	4	0	1	7	0	6	2	0	0	2	0	3	4	0	5	2	1	5
hsa-mir-548o-2	2	3	1	4	0	0	3	0	0	3	2	1	0	4	3	3	0	3	2	4	0	5	1	2	2	1	0	2	3	1	1	0
hsa-mir-548p	0	0	0	0	0	0	0	0	0	0	0	0	0	0	0	0	0	0	0	0	0	0	0	0	0	0	0	0	0	0	0	0
hsa-mir-548q	0	1	0	2	0	0	0	1	0	2	1	1	1	1	0	1	1	1	0	1	0	1	1	0	0	1	0	0	0	0	4	1
hsa-mir-548s	1	0	0	4	0	4	0	0	0	3	0	1	2	1	0	1	1	1	0	0	0	3	0	0	1	2	1	1	5	0	3	0
hsa-mir-548t	0	0	1	0	0	0	2	2	0	1	0	0	1	0	1	0	3	2	0	1	1	1	0	0	2	1	0	0	0	0	0	0
hsa-mir-548u	0	0	0	0	0	0	0	0	0	0	0	0	0	0	0	0	0	0	0	0	0	0	0	0	0	0	0	0	0	0	0	0
hsa-mir-548v	2	1	6	8	3	13	13	2	0	4	5	1	0	4	3	3	2	0	0	5	7	3	0	0	0	3	12	1	7	0	8	7
hsa-mir-548w	0	0	0	0	0	0	0	0	0	0	0	0	0	0	0	0	0	0	0	0	0	0	0	0	0	0	0	0	0	0	0	0
hsa-mir-548x	0	0	0	0	0	0	0	0	0	0	0	0	0	0	0	0	0	0	0	0	0	0	0	0	0	0	0	0	1	0	0	0
hsa-mir-548x-2	0	0	0	0	0	0	0	0	0	0	0	0	0	0	0	0	0	0	0	0	0	0	0	0	0	0	0	0	0	0	0	0
hsa-mir-548y	0	0	0	0	1	0	0	0	0	0	0	0	0	0	0	0	0	0	0	1	0	4	0	0	0	0	0	0	0	0	0	0
hsa-mir-548z	0	0	0	0	0	0	0	0	0	0	0	0	0	0	0	0	0	0	0	0	0	0	0	0	0	0	0	0	0	0	0	0
hsa-mir-549a	4	0	0	1	1	1	0	0	0	2	1	0	0	3	2	0	15	7	6	4	0	11	0	0	1	1	3	3	1	1	0	4
hsa-mir-550a-1	3	5	5	7	8	18	2	8	2	6	6	5	3	3	4	5	8	24	11	9	18	47	0	6	8	4	12	5	11	8	23	9
hsa-mir-550a-2	5	6	10	7	5	13	6	5	3	4	10	4	2	1	3	3	5	25	10	10	13	56	1	5	5	8	10	4	5	5	21	10
hsa-mir-550a-3	3	5	0	4	2	5	1	0	1	6	1	0	0	1	4	1	2	12	5	6	7	44	0	1	3	3	3	5	0	3	13	3
hsa-mir-550b-1	0	0	0	0	0	0	0	0	0	0	0	0	0	0	0	0	0	0	0	0	0	0	0	0	0	0	0	0	0	0	0	0
hsa-mir-550b-2	0	0	0	0	0	0	0	0	0	0	0	0	0	0	0	0	0	0	0	0	0	0	0	0	0	0	0	0	0	0	0	0
hsa-mir-551a	1	2	2	3	3	0	1	6	0	0	0	5	0	0	0	0	2	2	0	1	0	0	0	1	1	1	2	3	1	1	0	0
hsa-mir-551b	2	3	6	4	13	4	1	3	0	10	4	4	1	2	1	5	1	0	0	8	6	1	0	0	1	0	2	1	8	5	18	0
hsa-mir-552	0	2	0	9	2	1	1	1	0	1	0	5	0	0	0	9	3	0	0	1	4	1	0	2	2	2	0	1	2	1	0	0
hsa-mir-553	0	0	0	0	0	0	0	0	0	0	0	0	0	0	0	0	0	0	0	0	0	0	0	0	0	0	0	0	0	0	0	0
hsa-mir-554	0	0	0	0	0	0	0	0	0	0	0	0	0	0	0	0	0	0	0	0	0	0	0	0	0	0	0	0	0	0	0	0
hsa-mir-555	0	0	0	0	0	0	0	0	0	0	0	0	0	0	0	0	0	0	0	0	0	0	0	0	0	0	0	0	0	0	0	1
hsa-mir-556	0	1	2	1	0	7	7	2	0	7	0	0	2	1	0	0	4	0	0	5	0	1	0	0	0	1	1	0	1	0	2	0
hsa-mir-557	0	0	0	0	0	0	0	0	0	0	0	0	0	0	0	0	0	0	0	0	0	0	0	0	0	0	0	0	0	0	0	0
hsa-mir-5571	0	0	1	15	0	1	0	0	1	2	0	0	1	0	0	1	0	2	0	0	0	0	0	0	4	1	2	2	8	4	0	8
hsa-mir-5572	0	0	0	0	0	0	0	0	0	0	0	0	0	0	0	0	0	0	0	0	0	0	0	0	0	0	0	0	0	0	0	0
hsa-mir-5579	8	6	4	3	3	2	0	1	2	3	3	4	0	6	5	0	12	2	6	3	7	7	5	4	4	5	8	16	5	2	15	2
hsa-mir-558	0	0	0	0	0	0	0	0	0	0	0	0	0	0	0	0	0	0	0	0	0	0	0	0	0	0	0	0	0	0	0	0
hsa-mir-5580	0	0	0	0	0	0	0	0	0	0	0	1	0	0	0	0	0	0	0	0	0	1	0	0	0	0	0	0	1	0	1	0
hsa-mir-5581	0	1	0	2	3	1	1	0	0	1	2	0	3	1	0	0	1	1	1	3	3	3	0	0	0	0	0	0	2	0	0	1
hsa-mir-5582	1	0	0	1	0	1	0	1	0	0	1	1	0	0	0	0	1	1	0	2	2	4	0	0	0	0	0	0	0	0	1	0
hsa-mir-5583-1	0	0	0	0	0	0	0	0	0	0	0	0	0	0	0	0	0	0	0	0	0	0	0	0	0	0	0	0	0	0	0	0
hsa-mir-5583-2	0	0	0	1	0	0	0	0	0	0	0	0	0	0	0	0	0	0	0	0	0	0	0	0	0	0	0	0	0	0	0	0
hsa-mir-5584	0	0	0	0	0	0	0	0	0	0	0	0	1	0	0	0	0	0	0	0	0	0	0	0	1	0	0	0	0	0	0	0
hsa-mir-5585	0	0	0	0	0	1	0	0	0	0	0	0	0	0	0	0	0	0	0	0	0	0	0	1	0	0	0	0	0	0	0	0
hsa-mir-5586	12	26	7	25	13	44	3	4	10	13	12	21	9	27	9	20	20	7	4	7	17	80	4	5	7	35	20	8	23	24	10	20
hsa-mir-5587	0	0	0	0	0	0	0	0	0	0	0	0	0	0	0	0	0	0	0	0	0	0	0	0	0	0	0	0	0	0	0	0
hsa-mir-5588	0	0	1	0	0	0	0	0	0	1	2	2	2	0	0	0	1	2	0	1	2	3	0	0	0	0	1	1	0	0	0	1
hsa-mir-5589	0	0	0	0	0	0	0	0	0	0	0	0	1	0	0	0	0	0	0	0	0	0	0	0	0	0	0	0	0	0	0	0
hsa-mir-559	0	0	0	0	0	2	0	0	0	0	0	0	0	0	0	0	1	0	0	0	0	0	0	0	0	0	0	0	1	0	0	1
hsa-mir-5590	0	0	0	0	0	0	0	0	0	0	0	0	0	0	0	0	0	0	0	0	0	0	0	0	0	0	0	0	0	0	0	0
hsa-mir-5591	0	0	0	0	0	0	0	0	0	0	0	0	0	0	0	0	0	0	0	0	0	0	0	0	0	0	0	0	0	0	0	0
hsa-mir-561	1	8	3	9	6	5	5	3	1	13	8	4	4	7	4	6	1	0	4	4	1	1	0	0	2	0	1	0	2	1	8	4
hsa-mir-562	0	0	0	0	0	0	0	0	0	0	0	0	0	0	0	0	0	0	0	0	0	0	0	0	0	0	0	0	0	0	0	0
hsa-mir-563	0	0	0	0	0	0	0	0	0	0	0	0	0	0	0	0	0	0	0	0	0	0	0	0	0	0	0	0	0	0	0	0
hsa-mir-564	0	1	0	0	0	0	0	0	0	1	0	0	0	0	0	0	0	0	0	0	0	0	0	1	0	2	0	0	1	0	0	0
hsa-mir-566	0	0	0	0	0	0	0	0	0	0	0	0	0	0	0	0	0	0	0	0	0	0	0	0	0	0	0	0	0	0	0	0
hsa-mir-567	0	0	0	0	0	0	0	0	0	0	0	0	0	0	0	0	0	0	0	0	0	0	0	0	0	0	0	0	0	0	0	0
hsa-mir-568	0	0	0	0	0	0	0	0	0	0	0	0	0	0	0	0	0	0	0	0	0	0	0	0	0	0	0	0	0	0	0	0
hsa-mir-5680	0	1	1	0	0	2	8	0	0	6	0	1	1	2	0	2	1	0	0	0	0	1	0	1	1	1	0	1	2	1	3	2
hsa-mir-5681a	0	0	0	0	0	0	0	0	0	1	0	0	0	0	0	0	0	0	0	0	0	0	0	0	0	0	0	0	0	0	0	0
hsa-mir-5681b	0	0	0	0	0	0	0	0	0	0	0	0	0	0	0	0	0	0	0	0	0	0	0	0	0	0	0	0	0	0	0	0
hsa-mir-5682	0	0	0	1	0	0	0	0	0	0	0	0	0	0	0	0	0	0	1	0	0	0	0	0	0	0	0	0	0	0	0	0
hsa-mir-5683	0	6	3	32	3	1	79	4	3	26	21	5	6	2	3	271	44	4	15	39	16	13	2	2	6	51	16	4	23	3	9	11
hsa-mir-5684	4	1	0	0	2	1	1	2	1	2	0	8	0	0	1	4	4	3	0	4	6	8	0	3	1	5	2	1	0	4	8	1
hsa-mir-5685	0	0	0	0	0	0	0	0	0	0	0	0	0	0	0	0	0	0	0	0	0	0	0	0	0	0	0	0	0	0	0	0
hsa-mir-5687	1	1	0	8	1	1	0	1	0	0	1	1	2	1	0	1	1	3	0	2	0	2	0	0	1	0	0	2	2	0	0	0
hsa-mir-5688	0	0	0	0	0	0	0	0	0	0	0	0	0	0	0	0	0	0	0	0	0	0	0	0	0	0	0	0	0	0	0	0
hsa-mir-5689	0	0	0	0	0	0	0	0	0	0	0	0	0	0	0	0	0	0	0	0	0	0	0	0	0	0	0	0	0	0	0	0
hsa-mir-569	0	0	0	0	0	0	0	0	0	0	0	0	0	0	0	0	0	0	0	0	0	0	0	0	0	0	0	0	0	0	0	0
hsa-mir-5690	4	1	2	3	5	1	1	2	0	0	0	2	0	4	0	4	0	3	0	0	3	1	0	1	2	4	0	0	1	2	0	3
hsa-mir-5691	0	0	0	0	0	0	0	0	0	0	1	0	0	0	0	0	0	0	0	0	0	1	0	0	0	0	0	0	0	0	0	0
hsa-mir-5692a-1	0	0	0	0	0	0	0	0	0	0	0	0	0	0	0	0	0	0	0	0	0	0	0	0	0	0	0	0	0	0	0	0
hsa-mir-5692a-2	0	0	0	0	0	0	0	0	0	0	0	0	0	0	0	0	0	0	0	0	0	0	0	0	0	0	0	0	0	0	0	0
hsa-mir-5692b	0	0	0	0	0	0	0	0	0	0	0	0	0	0	0	0	0	0	0	0	0	0	0	0	0	0	0	0	0	0	0	0
hsa-mir-5692c-1	0	0	0	0	0	0	0	0	0	0	0	0	0	0	0	0	0	0	0	0	1	0	0	0	0	0	0	0	0	0	0	0
hsa-mir-5692c-2	1	0	0	0	0	0	0	0	0	0	0	0	0	0	0	0	0	0	0	0	0	0	0	0	0	0	0	0	0	0	0	0
hsa-mir-5693	0	0	0	0	0	0	0	0	0	0	0	0	0	0	0	1	1	0	0	0	0	0	0	0	0	0	0	0	0	0	1	0
hsa-mir-5694	0	0	0	0	0	0	0	0	0	0	0	0	2	0	0	0	0	0	0	0	0	0	0	0	0	0	1	0	0	0	0	0
hsa-mir-5695	0	0	0	1	1	0	0	0	0	1	0	0	0	0	0	0	0	0	0	0	1	0	0	0	0	0	0	0	0	0	2	1
hsa-mir-5696	3	0	6	1	2	2	2	4	2	5	2	1	2	2	2	4	2	3	0	3	4	3	0	1	1	1	1	1	2	2	4	2
hsa-mir-5697	0	0	0	0	0	0	1	0	0	0	0	0	0	0	0	0	0	0	0	0	2	0	0	0	0	0	0	1	0	0	0	0
hsa-mir-5698	8	11	6	49	3	0	0	8	1	2	1	9	21	4	5	6	4	2	6	11	8	6	0	2	2	1	1	1	6	0	7	10
hsa-mir-5699	1	6	3	4	2	1	3	2	1	2	1	2	1	2	3	4	1	8	7	6	8	20	1	1	3	7	5	4	5	4	5	1
hsa-mir-570	0	2	2	2	3	1	1	1	0	4	2	2	1	5	1	3	2	6	2	0	3	2	2	1	0	3	5	1	2	0	3	2
hsa-mir-5700	0	0	0	0	0	0	0	0	0	0	0	0	0	0	0	0	0	0	0	0	0	0	0	0	0	0	0	0	0	0	0	0
hsa-mir-5701-1	0	0	0	0	0	0	0	0	0	0	0	0	0	0	0	0	0	0	0	0	0	0	0	0	0	0	0	0	0	0	0	0
hsa-mir-5701-2	0	0	0	0	0	0	0	0	0	0	0	0	0	0	0	0	0	0	0	0	0	0	0	0	0	0	0	0	0	0	0	0
hsa-mir-5701-3	0	0	0	0	0	0	0	0	0	0	0	0	0	0	0	0	0	0	0	0	0	0	0	0	0	0	0	0	0	0	0	0
hsa-mir-5702	0	0	0	0	0	0	0	0	0	0	0	0	0	0	0	2	0	0	0	1	0	0	0	0	0	0	0	0	0	0	0	0
hsa-mir-5703	1	0	2	0	0	3	1	1	0	2	0	2	0	1	1	5	1	0	1	1	0	3	1	0	0	2	1	3	3	0	0	4
hsa-mir-5704	0	0	0	0	0	0	0	0	0	0	0	0	0	0	0	0	0	0	0	0	0	0	0	0	0	0	0	0	0	0	0	0
hsa-mir-5705	0	0	0	0	0	0	0	0	0	0	0	0	0	0	0	0	0	0	0	0	0	0	0	0	0	0	0	0	0	0	0	0
hsa-mir-5706	0	2	1	4	1	2	1	0	1	3	2	0	0	5	1	2	1	5	1	2	4	9	1	0	2	1	0	2	0	0	0	0
hsa-mir-5707	0	0	0	0	0	0	0	0	0	0	0	0	0	0	0	0	0	0	0	0	0	0	0	0	0	0	0	0	0	0	0	0
hsa-mir-5708	0	0	0	1	0	0	0	0	0	0	1	0	0	1	0	1	0	0	0	0	0	1	0	0	0	0	0	0	0	0	1	0
hsa-mir-571	0	0	0	0	0	0	0	0	0	0	0	0	0	0	0	0	0	0	0	0	0	0	0	0	0	0	0	0	0	0	0	0
hsa-mir-572	0	0	0	0	0	0	0	0	0	0	0	1	0	0	0	0	0	0	0	0	0	0	0	3	0	0	0	0	0	0	0	0
hsa-mir-573	0	0	0	5	1	0	0	0	0	0	0	0	0	0	0	0	0	4	0	1	1	0	0	0	0	0	3	0	0	0	0	1
hsa-mir-5739	0	0	0	0	0	0	0	0	0	0	0	0	0	0	0	0	0	0	0	0	0	0	0	0	0	0	0	0	0	0	0	0
hsa-mir-574	162	327	246	326	187	758	1557	203	42	572	274	288	320	191	249	583	177	216	234	446	541	920	42	304	179	333	212	128	430	341	755	238
hsa-mir-575	0	0	0	0	0	0	0	0	0	0	0	0	0	0	0	0	0	0	0	0	0	0	0	0	0	0	0	0	0	0	0	1
hsa-mir-576	20	42	38	90	25	36	23	28	11	36	59	37	9	34	32	42	40	63	29	126	99	133	4	29	29	25	45	34	36	29	29	42
hsa-mir-577	0	2	2	23	1	12	117	0	3	6	10	9	0	5	2	22	10	4	7	130	4	2	2	13	5	4	10	0	6	1	30	54
hsa-mir-578	0	0	0	2	0	1	0	0	0	1	1	0	1	0	1	1	1	2	0	1	0	0	0	0	0	1	0	0	0	0	0	0
hsa-mir-5787	0	0	0	0	0	0	0	0	0	0	0	0	0	0	0	0	0	0	0	0	0	0	0	0	0	0	0	0	0	0	0	0
hsa-mir-579	0	2	1	2	3	1	1	1	1	1	1	1	1	2	3	0	0	4	2	1	2	0	0	0	1	1	3	2	2	2	1	3
hsa-mir-580	5	5	1	9	6	5	1	0	6	3	7	4	4	4	3	2	4	6	5	3	8	4	1	0	1	1	0	4	3	1	4	2
hsa-mir-581	1	1	1	2	3	3	4	0	0	2	3	1	0	2	2	2	1	0	1	1	4	3	0	0	1	0	1	0	2	1	1	0
hsa-mir-582	1018	2395	1464	2422	821	2395	2999	1888	583	5494	1467	1280	2285	1979	1104	2564	6684	6414	489	1975	1138	5409	68	837	1024	795	3236	1142	1693	955	846	2945
hsa-mir-583	0	0	0	0	0	0	0	0	0	0	0	0	0	0	0	0	0	0	0	0	0	0	0	0	0	0	0	0	0	0	0	0
hsa-mir-584	389	822	349	861	360	900	253	470	106	282	847	671	526	969	622	1200	488	366	1210	789	1436	253	162	5119	620	445	342	2094	700	249	321	200
hsa-mir-585	12	11	3	19	6	0	2	3	2	9	1	3	5	10	3	9	2	0	2	12	9	1	5	1	10	2	0	1	8	3	2	2
hsa-mir-586	0	0	0	0	0	0	0	0	0	0	0	0	0	0	0	0	0	0	0	0	0	0	0	0	1	0	0	0	0	0	0	0
hsa-mir-587	0	0	0	0	0	0	0	0	0	0	0	0	0	0	0	0	0	0	0	0	0	0	0	0	1	0	0	0	0	0	0	0
hsa-mir-588	0	0	1	0	0	0	0	0	0	0	0	0	0	0	0	1	3	1	0	2	0	2	0	0	0	2	0	1	0	0	0	1
hsa-mir-589	138	207	154	252	228	398	213	151	69	323	158	257	164	276	175	266	211	431	275	214	270	549	22	540	242	254	221	187	402	243	733	284
hsa-mir-590	73	50	60	202	84	99	63	44	35	93	57	81	41	100	102	92	96	194	31	83	147	138	14	47	87	70	93	63	140	56	111	89
hsa-mir-591	0	0	0	0	0	0	0	0	0	0	0	0	0	0	0	0	0	0	0	0	0	0	0	0	0	0	0	0	0	0	0	0
hsa-mir-592	1	1	4	3	11	1	1	1	0	9	5	5	3	1	7	6	4	14	0	4	22	20	3	6	3	2	7	0	10	1	16	3
hsa-mir-593	0	0	0	0	0	0	0	0	0	0	0	0	0	0	0	0	0	0	0	0	0	0	0	0	0	0	0	0	0	0	0	0
hsa-mir-595	0	0	0	0	0	0	0	0	0	0	0	0	0	0	0	0	0	0	0	0	0	0	0	0	0	0	0	0	0	0	0	0
hsa-mir-596	0	0	1	0	0	1	0	0	0	0	0	0	0	0	0	0	0	0	0	0	0	0	0	0	0	0	0	0	1	0	0	0
hsa-mir-597	0	0	0	0	0	1	0	0	0	1	0	1	0	0	0	0	0	0	1	0	1	0	0	1	0	1	0	0	0	0	1	0
hsa-mir-598	87	183	103	116	113	258	206	94	36	207	87	110	80	196	112	209	401	167	15	149	120	126	33	110	45	177	91	61	113	98	394	179
hsa-mir-599	0	0	0	1	1	0	0	6	1	0	0	3	0	1	0	0	2	0	0	1	0	0	0	0	1	0	0	0	0	1	0	0
hsa-mir-600	0	0	0	0	0	0	0	0	0	0	0	0	0	0	0	0	0	0	1	1	0	0	0	0	0	1	0	0	0	0	0	0
hsa-mir-601	0	0	0	0	0	0	0	0	0	0	0	0	0	0	0	0	0	0	0	0	0	0	0	0	0	0	0	0	0	0	0	0
hsa-mir-602	0	0	0	0	0	0	0	0	0	0	0	0	0	0	0	0	0	0	0	0	0	0	0	0	0	1	0	0	0	0	0	0
hsa-mir-603	0	0	0	0	0	0	0	0	0	0	1	0	0	0	0	0	0	0	0	0	0	0	0	0	0	0	0	0	0	0	0	1
hsa-mir-604	0	0	0	0	0	0	0	0	0	0	0	0	0	0	0	0	1	0	0	0	0	0	0	0	0	0	0	0	0	0	1	0
hsa-mir-605	0	0	1	6	0	5	3	0	1	3	1	6	2	0	2	11	0	1	1	2	1	1	0	0	1	0	0	1	2	1	4	1
hsa-mir-606	0	0	0	0	0	0	0	0	0	0	0	0	0	0	0	0	0	0	0	0	0	0	0	0	0	0	0	0	0	0	0	0
hsa-mir-6068	0	0	0	0	0	0	0	0	1	0	0	0	0	0	0	0	0	0	0	0	0	0	0	0	0	0	0	0	0	0	0	0
hsa-mir-6069	0	0	0	0	0	0	0	0	0	0	0	0	0	0	0	0	0	0	0	0	0	0	0	0	0	0	0	0	0	0	0	0
hsa-mir-607	2	2	4	7	3	0	1	7	1	2	4	10	1	3	17	3	1	3	9	6	2	2	0	5	1	0	0	2	3	2	3	1
hsa-mir-6070	0	0	0	0	0	0	0	0	0	0	0	0	0	0	0	0	0	0	0	0	0	0	0	0	0	0	0	0	0	0	0	0
hsa-mir-6071	0	0	0	0	0	0	0	0	0	0	0	0	0	0	0	0	0	0	0	0	0	0	0	0	0	0	0	0	0	0	0	0
hsa-mir-6072	0	0	0	0	0	0	0	0	0	0	0	0	0	0	0	0	0	0	0	0	0	0	0	0	0	0	0	0	0	0	0	0
hsa-mir-6073	0	0	1	0	0	0	0	1	0	0	0	0	0	0	0	0	0	0	0	0	0	0	0	0	0	0	1	0	0	0	0	0
hsa-mir-6074	0	0	0	0	0	0	0	0	0	0	0	0	0	0	0	0	0	0	0	0	0	0	0	0	0	0	0	0	0	0	0	0
hsa-mir-6075	0	0	0	0	0	0	0	0	0	0	0	0	0	0	0	0	0	0	0	0	0	0	0	0	0	0	0	0	0	0	0	0
hsa-mir-6076	0	0	0	0	0	0	0	0	0	0	0	0	0	0	1	0	0	0	0	0	0	0	0	0	0	0	0	0	0	0	0	0
hsa-mir-6077	0	0	0	0	0	0	0	0	0	0	0	0	0	0	0	0	0	0	0	0	0	0	0	0	0	0	0	0	0	0	0	0
hsa-mir-6078	0	0	0	0	0	0	0	0	0	0	0	0	0	0	0	0	0	0	0	0	0	0	0	0	0	0	0	0	0	0	0	0
hsa-mir-6079	0	0	0	0	0	0	0	0	0	0	0	0	0	0	0	0	0	0	0	0	0	0	0	0	0	0	0	0	0	0	0	0
hsa-mir-608	0	0	0	0	0	0	0	0	0	0	0	0	0	0	0	0	0	0	0	0	0	0	0	0	0	0	0	0	0	0	0	0
hsa-mir-6080	0	0	0	0	0	0	0	0	0	0	0	0	0	0	0	0	0	0	0	0	0	0	0	0	0	0	0	0	0	0	0	0
hsa-mir-6081	0	0	0	1	0	0	0	0	0	0	0	0	0	0	0	1	0	0	0	0	0	0	0	0	0	0	0	0	0	0	0	0
hsa-mir-6082	0	0	0	0	0	0	0	0	0	0	0	0	0	0	0	0	0	0	0	0	0	0	0	0	0	0	0	0	0	0	0	0
hsa-mir-6083	0	0	0	0	0	0	0	0	0	0	0	0	0	0	0	0	0	0	0	0	0	0	0	0	0	0	0	0	0	0	0	0
hsa-mir-6084	0	0	1	8	3	0	0	0	0	0	0	1	1	0	1	2	0	1	0	0	0	0	0	2	0	0	0	0	0	0	1	0
hsa-mir-6085	0	0	0	0	0	0	0	0	0	0	0	0	0	0	0	0	0	0	0	0	0	0	0	0	0	0	0	0	0	0	0	0
hsa-mir-6086	0	0	0	0	0	0	0	0	0	0	0	0	0	0	0	0	0	0	0	0	0	0	0	0	0	0	0	0	0	0	0	0
hsa-mir-6087	1	1	0	1	0	0	2	0	0	0	0	0	1	0	0	0	0	0	1	0	0	0	0	0	0	0	1	0	0	0	0	0
hsa-mir-6088	0	0	0	0	0	0	0	0	0	0	0	0	0	0	0	0	0	0	0	0	0	0	0	0	0	0	0	0	0	0	0	0
hsa-mir-6089-1	0	0	0	0	0	0	0	0	0	0	0	0	0	0	0	0	0	0	0	0	0	0	0	0	0	0	0	0	0	0	0	0
hsa-mir-6089-2	0	0	0	0	0	0	0	0	0	0	0	0	0	0	0	0	0	0	0	0	0	0	0	0	0	0	0	0	0	0	0	0
hsa-mir-609	0	0	0	2	0	0	0	0	0	0	0	0	0	0	0	0	0	0	0	0	0	0	0	0	0	0	0	0	0	0	0	0
hsa-mir-6090	0	0	0	0	0	0	0	0	0	0	0	0	0	0	0	0	0	0	0	0	0	0	0	0	0	0	0	0	0	0	0	0
hsa-mir-610	0	0	0	0	0	0	0	0	0	0	0	0	0	0	0	0	0	0	0	0	0	0	0	0	0	0	0	0	0	0	0	0
hsa-mir-611	0	1	0	0	0	0	0	0	0	0	0	0	0	0	0	0	0	2	0	0	0	0	0	0	0	0	0	0	0	0	1	0
hsa-mir-612	2	1	0	23	4	1	0	2	1	0	1	4	0	0	1	3	0	0	1	1	0	6	1	2	1	1	1	0	0	1	1	4
hsa-mir-6124	0	0	0	0	0	0	0	0	0	0	0	0	0	0	0	0	0	0	0	0	0	0	0	0	0	0	0	0	0	0	0	0
hsa-mir-6125	6	0	5	0	1	4	1	0	3	0	1	2	1	4	1	2	4	2	4	2	2	5	1	1	2	4	2	2	7	3	9	1
hsa-mir-6126	0	0	0	0	0	0	0	0	0	0	0	0	0	0	0	0	0	0	0	0	0	0	0	0	0	0	0	0	0	0	0	0
hsa-mir-6127	0	0	0	0	0	0	0	0	0	0	0	0	0	0	0	0	0	0	0	0	0	0	0	0	0	0	0	0	0	0	0	0
hsa-mir-6128	0	0	0	0	0	0	0	0	0	0	0	0	0	0	0	0	0	0	0	0	0	0	0	0	0	0	0	0	0	0	0	0
hsa-mir-6129	0	0	0	0	0	0	0	0	0	0	0	0	0	0	0	0	0	0	0	0	0	0	0	0	0	0	0	0	0	0	0	0
hsa-mir-613	0	0	0	0	0	0	0	0	0	0	0	0	0	0	0	0	0	0	0	0	0	0	0	0	0	0	0	0	0	0	0	0
hsa-mir-6130	0	0	0	0	0	0	0	0	0	0	0	0	0	0	0	0	0	0	0	0	0	0	0	0	0	0	0	0	0	0	0	0
hsa-mir-6131	0	0	0	0	0	0	0	0	0	0	0	0	0	0	0	0	0	0	0	0	0	0	0	0	0	0	0	0	0	0	0	0
hsa-mir-6132	0	1	1	0	1	1	2	0	0	0	0	0	1	2	0	1	0	0	0	0	0	1	0	0	0	0	0	0	0	1	4	0
hsa-mir-6133	0	0	0	0	0	0	0	0	0	0	0	0	0	0	0	0	0	0	0	0	0	0	0	0	0	0	0	0	0	0	0	0
hsa-mir-6134	0	0	0	0	0	0	0	0	0	0	0	0	0	0	0	0	0	0	0	0	0	0	0	0	0	0	0	0	0	0	0	0
hsa-mir-614	0	0	0	0	0	0	0	0	0	0	0	0	0	0	0	0	0	0	0	2	0	1	0	1	0	0	0	0	0	0	0	2
hsa-mir-615	0	0	0	1	0	1	0	0	0	0	0	0	0	0	0	1	17	34	16	3	22	17	0	2	19	8	11	8	34	5	4	15
hsa-mir-616	4	1	5	11	7	14	9	1	0	7	7	5	3	6	2	5	5	10	6	14	26	8	0	3	3	2	5	7	9	2	11	3
hsa-mir-6165	0	0	0	0	0	0	0	0	0	0	0	0	0	0	0	0	0	0	0	0	0	0	0	0	0	0	0	0	0	0	0	0
hsa-mir-617	0	0	0	0	0	0	0	0	0	0	0	0	0	0	0	0	0	0	0	0	0	0	0	0	0	0	0	0	0	0	0	0
hsa-mir-618	2	2	4	7	4	4	1	2	0	1	0	1	1	0	1	6	6	2	1	5	5	0	1	1	0	4	0	2	0	1	12	1
hsa-mir-619	0	0	0	0	0	0	0	0	0	0	0	0	0	0	0	0	0	0	0	0	0	0	0	0	0	0	0	0	0	0	0	0
hsa-mir-620	0	0	0	0	0	0	0	0	0	0	0	0	0	0	0	0	0	0	0	0	0	0	0	0	0	0	0	0	0	0	0	0
hsa-mir-621	0	0	0	0	0	0	0	0	0	0	0	0	0	0	0	0	0	0	0	0	0	0	0	0	0	0	0	0	0	0	1	0
hsa-mir-622	0	0	0	0	0	0	0	0	0	0	0	0	0	0	0	0	0	0	0	0	0	0	0	0	0	0	0	1	0	0	0	0
hsa-mir-623	0	0	0	0	0	0	0	0	0	0	0	0	0	0	0	0	0	0	0	0	0	0	0	0	0	0	0	0	0	0	0	0
hsa-mir-624	22	18	8	28	17	13	5	24	2	10	9	36	4	21	18	17	10	13	8	6	15	13	4	7	7	18	9	10	14	12	11	4
hsa-mir-625	593	795	880	1868	670	1746	6407	937	548	1190	820	982	714	1118	818	968	713	706	330	1413	1065	2357	226	356	924	1467	1181	726	1112	1415	1550	1226
hsa-mir-626	0	0	0	0	0	0	0	0	0	0	0	0	0	0	0	0	0	0	0	0	0	0	0	0	0	0	0	0	0	0	0	0
hsa-mir-627	10	4	6	15	6	8	2	4	1	9	4	16	1	6	4	5	2	7	9	8	8	10	3	4	3	4	19	7	5	1	13	4
hsa-mir-628	37	35	50	234	41	117	82	19	15	122	22	106	78	34	37	172	45	43	7	85	59	76	6	38	29	32	32	39	66	22	66	42
hsa-mir-629	469	855	437	785	804	911	446	547	187	534	321	669	431	1069	579	328	1074	1093	742	906	943	1668	70	627	405	567	518	584	607	778	1047	747
hsa-mir-630	0	0	0	0	0	0	0	0	0	0	0	0	0	0	1	0	0	0	0	0	0	0	0	0	0	0	0	0	0	0	0	0
hsa-mir-631	0	0	0	0	0	1	0	0	0	0	0	0	0	0	0	0	0	0	0	0	0	0	0	0	0	0	0	0	0	0	0	0
hsa-mir-632	0	0	1	2	0	1	1	2	0	0	0	2	2	1	0	2	2	5	2	1	1	2	0	5	0	1	1	3	2	2	1	3
hsa-mir-633	0	0	0	0	0	0	0	0	0	0	0	0	0	0	0	0	0	0	0	0	0	0	0	0	0	0	0	0	0	0	0	0
hsa-mir-634	0	0	0	0	0	0	0	0	0	0	0	0	0	0	0	0	0	0	0	0	0	0	0	0	0	0	0	0	0	0	0	0
hsa-mir-635	0	0	0	0	0	0	0	0	0	0	0	0	0	0	0	0	0	0	0	0	0	0	0	0	0	0	0	0	0	0	0	0
hsa-mir-636	0	0	0	3	2	0	0	0	0	0	1	0	0	2	0	0	0	0	2	4	6	3	0	2	0	0	1	2	1	1	1	0
hsa-mir-637	0	0	0	0	0	0	0	0	0	0	0	0	0	0	1	0	0	0	0	0	0	0	0	0	0	0	0	0	0	0	0	0
hsa-mir-638	0	0	0	0	0	0	0	0	0	0	0	0	0	0	0	0	0	0	0	0	0	0	0	0	0	0	0	0	0	0	0	0
hsa-mir-639	1	0	2	0	0	3	5	0	1	0	1	2	1	4	0	2	2	1	2	3	2	1	0	4	2	4	0	1	4	2	1	6
hsa-mir-640	0	0	0	0	0	0	0	0	0	0	0	0	0	0	0	0	0	0	0	0	0	0	0	0	0	0	0	0	0	0	0	0
hsa-mir-641	2	0	0	1	0	0	0	1	1	1	0	0	0	0	1	1	2	3	1	1	3	4	0	0	1	0	0	2	0	0	0	0
hsa-mir-642a	3	5	2	8	4	17	18	3	0	38	3	1	1	0	4	2	10	3	5	7	27	5	1	2	1	3	10	1	14	6	9	5
hsa-mir-642b	0	0	0	0	0	0	0	0	0	1	0	0	0	0	0	0	0	0	0	1	1	0	0	0	0	0	0	0	0	0	0	0
hsa-mir-643	1	5	2	12	4	3	4	0	2	4	2	2	1	0	1	4	3	2	0	12	6	7	1	1	2	0	1	4	2	4	3	3
hsa-mir-644a	0	0	0	0	0	0	0	0	0	0	0	0	0	0	0	0	0	0	0	0	0	0	0	0	0	0	0	0	0	0	0	0
hsa-mir-645	0	0	0	0	0	0	0	0	0	0	0	0	0	0	0	0	0	0	0	0	0	0	0	0	0	0	0	0	0	0	0	0
hsa-mir-646	0	0	0	0	0	0	0	0	0	0	0	0	0	0	0	0	0	0	0	0	0	0	0	0	0	0	0	0	0	0	0	0
hsa-mir-647	0	0	0	1	0	0	0	0	0	0	0	0	0	0	0	0	0	0	0	0	0	0	0	0	1	0	0	0	0	0	0	1
hsa-mir-648	0	0	0	0	0	0	0	0	0	0	0	0	0	0	0	0	0	0	0	0	0	0	0	0	0	0	0	0	0	0	0	0
hsa-mir-649	0	0	0	0	0	0	0	0	0	0	0	0	0	0	0	0	0	0	0	0	0	0	0	0	0	0	0	0	0	0	0	0
hsa-mir-6499	33	10	11	26	30	9	5	8	13	20	17	14	9	26	25	6	29	36	10	55	61	39	5	56	7	4	23	14	18	17	14	22
hsa-mir-650	0	0	0	0	0	0	0	0	0	0	0	0	0	0	0	0	0	0	0	0	0	0	0	0	0	0	0	0	0	0	0	1
hsa-mir-6500	0	0	0	0	0	0	0	0	0	2	0	0	0	0	0	1	0	0	0	0	0	0	0	0	0	0	0	0	0	0	0	0
hsa-mir-6501	2	0	2	1	1	4	0	0	1	7	0	4	0	0	0	1	0	3	1	0	0	1	0	0	0	2	1	2	2	1	0	5
hsa-mir-6502	2	1	0	3	0	8	0	1	2	2	0	12	4	2	2	5	4	0	3	3	8	10	0	0	1	2	1	3	1	4	0	3
hsa-mir-6503	9	4	1	4	3	26	0	5	0	2	0	3	2	3	3	5	2	1	1	4	2	6	0	0	2	3	1	4	3	1	3	5
hsa-mir-6504	0	1	0	0	1	0	0	2	0	0	0	0	0	1	0	0	0	0	0	0	0	1	0	0	0	0	0	0	1	0	1	0
hsa-mir-6505	0	0	1	5	1	0	0	0	0	0	0	4	1	0	2	6	1	0	0	1	1	0	0	0	0	0	0	0	1	0	0	0
hsa-mir-6506	0	0	0	1	0	0	0	0	0	0	0	1	0	0	0	1	0	0	0	0	1	0	0	0	0	0	0	0	0	1	0	0
hsa-mir-6507	0	0	0	3	0	1	2	2	1	0	2	6	2	3	0	1	2	0	0	2	0	0	0	1	0	0	0	1	0	0	1	0
hsa-mir-6508	0	1	1	1	1	1	0	0	0	1	0	0	0	1	1	0	0	0	0	0	0	1	0	0	0	0	0	0	0	1	1	0
hsa-mir-6509	21	26	11	11	14	17	8	10	9	4	11	20	14	25	21	6	5	12	10	38	28	49	2	15	11	9	10	32	13	22	26	24
hsa-mir-651	25	8	10	34	29	14	9	6	7	34	13	21	16	29	12	29	20	23	5	34	41	28	1	21	5	16	9	8	14	12	24	26
hsa-mir-6510	154	220	240	74	350	15	33	182	118	465	132	150	215	522	333	7	10	3	7	218	7	45	24	10	7	11	5	22	20	56	160	215
hsa-mir-6511a-1	0	0	0	0	0	0	0	0	0	0	0	0	0	0	0	0	0	0	0	0	0	0	0	0	0	0	0	0	0	0	0	0
hsa-mir-6511a-2	0	0	0	0	0	0	0	0	0	0	0	0	0	0	0	0	0	0	0	0	0	0	0	0	0	0	0	0	0	0	0	0
hsa-mir-6511a-3	0	0	0	0	0	0	0	0	0	0	0	0	0	0	0	0	0	0	0	0	0	0	0	0	0	0	0	0	0	0	0	0
hsa-mir-6511a-4	0	0	0	0	0	0	0	0	0	0	0	0	0	0	0	0	0	0	0	0	0	0	0	0	0	0	0	0	0	0	0	0
hsa-mir-6511b-1	2	3	4	7	1	4	3	0	0	8	11	5	5	3	1	6	2	5	0	3	12	5	0	4	1	0	6	1	1	2	13	2
hsa-mir-6511b-2	4	2	5	8	5	5	5	2	1	5	8	2	2	6	1	3	3	3	2	7	13	3	1	3	1	1	2	1	5	3	11	4
hsa-mir-6512	7	3	5	8	9	0	0	4	2	7	7	6	2	10	5	1	0	2	0	5	0	2	5	0	0	5	1	1	1	0	11	5
hsa-mir-6513	1	0	0	0	4	1	0	1	0	6	1	2	0	2	3	0	0	2	0	0	1	0	0	3	3	1	0	1	1	0	0	3
hsa-mir-6514	3	2	1	7	1	3	1	6	1	2	0	6	3	2	4	7	4	2	0	2	7	5	1	3	2	4	1	2	2	3	5	2
hsa-mir-6515	0	0	1	0	0	1	1	1	0	0	0	1	0	0	0	0	0	0	0	0	2	2	1	0	0	0	1	0	1	1	0	0
hsa-mir-6516	1	4	0	5	0	4	0	4	1	0	2	3	5	2	1	3	0	6	0	1	2	3	1	8	2	2	3	1	5	1	2	2
hsa-mir-652	89	110	146	272	136	192	63	99	30	177	62	176	71	159	103	101	151	259	111	172	277	220	24	184	95	115	66	160	105	148	179	119
hsa-mir-653	30	79	16	104	72	29	27	9	11	35	27	149	72	67	38	159	18	26	1	29	97	76	4	7	12	23	16	24	33	26	83	40
hsa-mir-654	384	368	234	618	209	657	292	330	84	268	92	492	486	213	318	3997	336	54	159	193	380	265	18	89	147	359	117	119	288	222	356	143
hsa-mir-655	18	28	32	201	56	16	24	24	0	13	37	52	19	16	22	530	16	3	10	38	65	26	0	6	10	19	26	6	20	13	22	13
hsa-mir-656	7	5	4	24	9	4	7	10	5	4	7	16	10	1	11	52	8	1	2	6	9	3	3	4	5	8	3	1	11	6	5	5
hsa-mir-657	0	0	0	0	0	0	0	0	0	0	0	0	0	0	0	0	0	0	0	0	0	1	0	0	0	0	0	0	0	0	0	0
hsa-mir-658	0	0	2	1	0	4	2	0	1	0	0	2	2	1	2	0	1	2	0	0	3	1	0	2	1	8	0	0	3	0	0	1
hsa-mir-659	8	4	6	3	7	8	11	3	1	19	7	7	6	14	5	7	7	2	4	5	6	16	0	4	3	9	5	5	4	6	15	7
hsa-mir-660	342	288	106	1318	357	282	162	122	54	446	327	515	167	325	201	417	238	207	104	587	628	351	22	77	110	295	301	124	180	131	330	231
hsa-mir-661	0	0	0	0	0	0	0	0	0	0	0	0	0	0	0	0	0	0	0	0	0	0	0	0	0	0	0	0	0	0	0	0
hsa-mir-662	0	0	0	0	0	0	0	0	0	0	0	0	0	0	0	0	0	2	0	0	0	0	0	7	0	0	0	0	0	0	0	0
hsa-mir-663a	0	0	0	0	0	0	0	0	0	0	0	0	0	0	0	0	0	0	0	0	0	0	0	0	0	0	0	0	0	0	0	0
hsa-mir-663b	0	0	0	0	0	0	0	1	0	0	0	0	0	0	0	0	0	0	0	0	0	0	0	0	0	0	0	0	0	0	0	0
hsa-mir-664a	78	118	82	402	98	118	244	80	42	253	225	201	99	90	69	244	93	179	47	165	156	151	19	78	53	97	137	40	103	71	112	59
hsa-mir-664b	16	25	12	30	15	13	36	16	3	39	14	30	13	9	6	19	11	28	2	16	17	28	2	11	4	9	18	7	12	14	26	13
hsa-mir-665	2	6	5	10	7	6	8	3	1	0	2	6	4	1	4	30	2	0	2	5	7	5	0	0	2	1	2	1	6	3	2	2
hsa-mir-668	0	1	0	3	0	0	0	1	0	0	1	0	0	0	0	0	0	0	0	5	0	0	0	0	1	0	0	0	0	0	0	0
hsa-mir-670	0	0	0	0	0	0	0	0	0	0	0	0	0	0	0	0	0	0	0	0	0	0	0	0	0	0	0	0	0	0	0	0
hsa-mir-671	33	29	13	50	17	49	26	20	3	42	13	28	18	31	12	43	42	66	21	79	69	117	4	28	34	34	36	34	54	18	84	59
hsa-mir-6715a	1	0	0	6	1	1	2	0	2	0	0	6	3	3	0	1	3	1	3	1	5	0	0	1	1	1	0	1	2	0	3	0
hsa-mir-6715b	0	0	0	1	0	10	0	0	0	0	0	0	0	0	0	1	0	0	0	0	1	0	0	0	0	0	0	0	0	0	0	0
hsa-mir-6716	4	2	1	1	4	2	1	2	1	2	0	1	5	5	2	4	0	1	2	3	8	3	0	5	3	5	0	1	1	3	10	1
hsa-mir-6717	0	0	1	3	3	2	5	0	0	0	0	3	1	2	2	11	0	0	0	0	0	0	0	0	0	0	0	4	0	1	0	1
hsa-mir-6718	14	10	10	25	10	16	1	7	2	3	1	3	3	7	7	3	5	0	2	18	10	24	1	2	8	4	4	5	12	9	16	19
hsa-mir-6719	0	0	0	0	0	0	0	0	0	0	0	0	0	0	0	0	0	0	0	0	0	0	0	0	0	0	0	0	0	0	0	0
hsa-mir-6720	5	6	6	17	6	1	2	4	4	5	10	34	24	14	6	46	39	49	9	4	7	44	0	11	32	15	9	6	22	9	14	5
hsa-mir-6721	0	0	0	0	0	0	0	0	0	0	0	0	0	0	0	0	0	0	0	0	0	0	0	0	0	0	0	0	0	0	0	1
hsa-mir-6722	0	0	0	0	0	0	0	0	0	0	0	0	0	0	0	0	0	0	0	0	0	0	0	0	0	0	0	0	0	0	0	0
hsa-mir-6723	0	1	3	7	0	2	6	1	0	5	1	1	0	0	3	3	1	3	3	1	1	0	0	1	1	0	0	1	4	0	1	1
hsa-mir-6724-1	0	0	0	0	0	0	0	0	0	0	0	0	0	0	0	0	0	0	0	0	0	0	0	0	0	0	0	0	0	0	0	0
hsa-mir-6724-2	0	0	0	0	0	0	0	0	0	0	0	0	0	0	0	0	0	0	0	0	0	0	0	0	0	0	0	0	0	0	0	0
hsa-mir-6724-3	0	0	0	0	0	0	0	0	0	0	0	0	0	0	0	0	0	0	0	0	0	0	0	0	0	0	0	0	0	0	0	0
hsa-mir-6724-4	0	0	0	0	0	0	0	0	0	0	0	0	0	0	0	0	0	0	0	0	0	0	0	0	0	0	0	0	0	0	0	0
hsa-mir-6726	0	3	1	0	0	0	2	0	0	1	0	0	0	1	2	0	0	0	0	1	1	1	0	0	1	0	0	0	1	1	4	0
hsa-mir-6727	0	0	0	1	0	1	0	0	0	0	0	0	0	0	0	0	0	0	0	0	1	0	0	0	0	0	0	1	1	0	0	0
hsa-mir-6728	0	0	1	0	0	0	0	1	1	0	0	0	1	0	0	0	1	0	1	2	7	3	0	7	0	0	2	0	2	0	3	3
hsa-mir-6729	0	0	0	0	0	0	0	0	0	0	0	0	0	0	0	0	0	0	0	0	1	0	0	0	0	0	0	0	0	0	0	0
hsa-mir-6730	1	3	2	1	2	5	4	0	1	5	1	0	2	1	2	2	2	0	0	3	0	0	0	0	0	3	0	1	1	1	1	0
hsa-mir-6731	1	0	0	1	2	1	0	2	1	0	0	2	1	2	1	0	1	5	1	0	1	4	1	0	0	2	1	1	0	4	2	2
hsa-mir-6732	0	0	0	0	0	0	0	0	0	0	0	0	0	0	0	1	1	5	0	0	1	0	0	0	0	0	0	0	0	0	0	0
hsa-mir-6733	1	4	1	3	4	3	1	3	1	3	1	1	2	3	5	2	1	2	1	2	2	5	0	2	0	2	1	1	6	1	2	5
hsa-mir-6734	0	1	0	2	0	0	0	0	0	1	0	2	4	2	0	0	0	0	0	0	2	2	0	0	1	1	0	4	4	0	0	0
hsa-mir-6735	1	0	0	0	0	1	0	0	0	0	2	1	0	0	1	0	1	0	0	1	1	1	0	2	0	0	1	0	0	0	1	0
hsa-mir-6736	0	0	0	0	1	0	0	1	0	1	0	1	0	0	0	0	0	0	0	1	0	1	0	1	0	0	1	0	0	0	3	1
hsa-mir-6737	0	0	0	0	0	0	0	0	0	0	0	1	0	0	0	1	0	0	0	0	1	5	0	5	0	1	0	0	1	0	4	0
hsa-mir-6738	0	0	0	1	0	2	0	1	0	0	0	0	0	0	0	1	0	0	0	0	1	0	1	0	0	0	0	0	0	0	0	0
hsa-mir-6739	0	0	0	0	0	0	0	0	0	0	0	0	2	0	0	0	0	0	0	0	0	0	0	0	0	0	0	0	0	0	1	1
hsa-mir-6740	0	0	0	0	0	0	0	0	0	0	0	0	0	0	0	0	0	1	0	0	0	0	0	0	0	0	0	0	2	1	0	0
hsa-mir-6741	0	0	0	0	0	1	0	0	0	0	0	0	0	0	0	0	0	0	0	1	1	0	0	0	0	0	0	0	0	1	1	0
hsa-mir-6742	1	0	1	0	1	0	0	0	0	1	1	0	0	0	0	1	1	2	0	2	1	0	0	1	0	0	0	0	0	0	0	1
hsa-mir-6743	0	0	0	0	0	0	0	0	0	0	0	0	0	0	1	0	1	0	0	0	0	0	0	1	1	0	0	0	0	0	0	0
hsa-mir-6744	0	0	0	0	0	0	1	0	0	6	0	0	10	0	0	6	0	0	0	0	8	0	0	0	0	0	0	0	0	0	0	1
hsa-mir-6745	0	0	0	1	0	0	0	0	0	0	0	0	0	0	0	0	0	0	0	0	0	0	0	0	0	0	0	0	0	0	0	0
hsa-mir-6746	0	0	0	0	0	0	0	0	0	0	0	0	0	0	0	0	1	0	0	0	1	0	0	1	0	0	0	0	0	0	0	0
hsa-mir-6747	1	0	0	1	0	0	0	0	0	0	0	1	0	1	1	0	0	1	2	2	5	3	0	0	0	0	1	0	0	0	3	2
hsa-mir-6748	0	0	1	1	2	0	0	0	0	0	0	1	0	1	0	0	0	0	0	0	0	3	0	1	1	0	2	0	0	1	3	1
hsa-mir-6749	0	0	0	1	0	0	0	0	0	1	0	1	1	0	0	0	0	0	0	0	0	0	0	0	0	1	0	1	0	0	0	0
hsa-mir-675	215	96	167	1377	452	130	47	43	7	69	126	171	104	53	90	552	772	7	794	1224	2075	65	2	1740	257	178	141	402	279	30	438	52
hsa-mir-6750	0	0	1	0	0	1	1	0	0	0	0	1	0	0	1	0	0	0	0	0	0	0	0	0	0	0	0	0	0	0	0	0
hsa-mir-6751	0	0	0	0	0	0	0	0	0	0	1	0	0	0	0	0	0	0	0	0	0	1	0	1	0	0	1	0	0	0	0	0
hsa-mir-6752	0	0	0	0	2	0	0	0	0	0	0	0	0	0	0	0	0	1	0	0	0	0	0	0	0	0	0	0	0	0	0	0
hsa-mir-6753	0	0	0	0	0	1	0	0	0	0	0	0	0	0	0	0	0	1	1	1	0	1	0	0	0	0	0	0	0	0	0	0
hsa-mir-6754	0	0	0	0	0	0	0	0	0	0	0	0	0	1	0	0	0	1	0	2	0	0	0	1	0	0	0	0	0	0	1	0
hsa-mir-6755	6	9	2	14	2	5	2	3	1	10	2	3	3	10	5	4	5	1	2	5	11	11	1	11	4	1	4	0	1	6	7	10
hsa-mir-6756	0	0	0	0	0	0	0	0	0	0	0	0	0	0	0	1	0	0	0	0	0	0	0	0	0	0	0	0	1	0	2	0
hsa-mir-6757	1	0	0	1	1	0	0	0	0	0	0	0	0	0	0	0	0	0	0	1	0	0	0	0	0	0	0	0	0	0	0	0
hsa-mir-6758	0	0	0	0	0	0	0	0	0	0	0	0	0	0	1	1	2	0	0	1	0	0	0	0	1	0	0	0	0	0	0	0
hsa-mir-6759	0	0	0	0	0	0	0	0	0	0	0	0	0	0	0	0	0	0	0	0	0	0	0	0	0	0	0	0	0	0	0	0
hsa-mir-676	5	9	3	10	6	12	1	2	2	3	1	16	8	7	10	8	5	1	0	5	5	3	0	0	1	3	1	3	2	3	2	2
hsa-mir-6760	0	0	0	0	0	0	0	0	0	0	0	0	0	0	0	0	0	0	0	0	0	0	0	0	0	0	0	0	0	0	0	0
hsa-mir-6761	2	2	10	5	5	7	1	2	1	3	3	6	7	8	8	7	0	3	2	3	1	8	1	3	1	4	0	4	5	1	3	5
hsa-mir-6762	0	0	0	0	0	1	0	0	0	1	0	0	1	1	1	1	0	0	0	0	0	0	0	0	0	0	1	0	0	0	0	1
hsa-mir-6763	0	0	0	0	0	2	1	0	0	1	0	0	0	0	1	0	0	0	0	0	1	2	0	1	0	0	1	1	0	0	2	0
hsa-mir-6764	1	0	0	1	0	0	0	1	1	1	0	0	0	0	2	0	1	0	1	1	3	2	0	0	0	0	1	2	1	0	2	0
hsa-mir-6765	0	0	0	0	1	0	0	0	0	0	0	0	0	0	0	0	0	0	0	0	0	0	0	0	0	1	0	0	0	0	1	0
hsa-mir-6766	1	0	0	1	1	0	0	0	0	0	2	1	1	1	2	0	0	1	0	0	0	3	0	0	0	0	0	1	1	1	3	0
hsa-mir-6767	0	0	0	0	0	1	0	0	0	0	0	0	0	0	0	0	0	0	1	0	0	0	0	1	1	0	0	0	0	0	0	0
hsa-mir-6768	0	0	0	0	0	0	0	0	0	0	0	0	0	0	0	0	0	0	0	0	0	0	0	0	0	0	0	0	0	0	0	0
hsa-mir-6769a	2	0	0	1	0	0	0	0	0	0	0	0	0	0	0	0	0	0	0	0	1	0	0	2	0	0	0	0	0	0	1	2
hsa-mir-6769b	0	0	0	0	0	0	0	0	0	0	0	0	0	0	0	0	0	0	0	0	0	0	0	0	0	0	0	0	0	0	0	0
hsa-mir-6770-1	0	0	0	0	0	0	0	0	0	0	0	0	0	0	0	0	0	1	0	0	0	0	0	0	0	0	0	0	0	0	0	0
hsa-mir-6770-2	0	0	0	0	0	0	0	0	0	0	0	0	0	0	0	0	0	0	0	0	0	0	0	1	0	0	0	0	0	0	0	0
hsa-mir-6770-3	0	0	0	0	0	0	0	0	0	0	0	0	0	0	0	0	0	0	0	0	1	0	0	0	0	0	0	0	0	0	0	0
hsa-mir-6771	0	0	0	0	0	0	0	0	0	0	0	0	0	0	0	0	0	0	2	0	0	0	0	0	0	0	0	0	0	0	0	0
hsa-mir-6772	1	0	0	1	0	1	0	0	1	1	0	0	0	1	0	0	0	0	0	0	1	3	1	0	1	0	1	2	1	0	0	0
hsa-mir-6773	0	0	0	0	0	0	0	0	0	0	0	0	0	0	0	1	0	0	0	0	0	1	0	1	0	0	0	1	0	0	2	0
hsa-mir-6774	0	1	1	0	0	1	0	0	0	0	0	0	0	0	0	0	0	0	0	0	0	0	0	0	0	0	0	0	0	0	0	0
hsa-mir-6775	1	0	1	0	1	0	0	0	0	0	1	0	0	0	0	0	0	0	0	0	0	1	0	0	0	0	0	0	0	0	0	0
hsa-mir-6776	0	0	0	0	0	0	0	0	0	0	0	0	0	0	0	0	0	0	0	0	0	0	0	1	0	0	0	0	0	0	0	0
hsa-mir-6777	1	0	2	0	2	0	0	0	0	2	0	2	0	0	0	0	4	7	5	2	0	7	0	1	0	1	1	0	1	2	2	0
hsa-mir-6778	0	0	0	0	0	0	0	0	0	0	0	0	0	0	0	0	0	0	0	0	0	0	0	0	0	0	0	0	0	0	0	0
hsa-mir-6779	0	3	0	0	1	0	0	0	0	0	0	0	0	0	0	0	0	0	0	0	1	0	0	0	0	0	0	0	1	0	0	0
hsa-mir-6780a	1	0	0	1	0	1	0	0	0	0	0	0	1	0	0	0	0	0	0	0	0	1	0	0	1	0	0	0	0	0	0	0
hsa-mir-6780b	0	0	0	0	0	0	0	0	0	0	0	0	0	0	0	0	0	0	0	0	2	0	0	0	0	0	0	0	0	0	0	0
hsa-mir-6781	0	0	2	0	1	0	0	1	0	0	1	0	0	0	0	0	1	1	3	0	0	1	0	0	0	1	0	1	0	0	0	0
hsa-mir-6782	0	0	0	0	0	0	0	1	0	0	0	0	0	0	0	0	0	0	0	0	0	0	0	0	0	0	0	0	0	0	0	0
hsa-mir-6783	2	0	1	3	0	1	0	0	0	0	7	3	0	0	1	3	1	3	3	2	0	0	0	2	0	1	4	1	1	0	2	0
hsa-mir-6784	0	0	0	0	0	0	0	0	0	0	0	0	0	0	0	0	0	0	1	0	1	0	0	0	0	0	0	0	0	0	0	0
hsa-mir-6785	0	0	0	0	0	0	0	0	0	0	0	0	0	0	0	0	0	0	1	0	0	0	0	0	0	0	0	0	0	0	0	0
hsa-mir-6786	0	0	0	0	0	0	0	0	0	0	0	0	0	0	0	0	1	0	0	1	4	0	0	0	0	0	0	0	0	0	0	0
hsa-mir-6787	0	0	0	0	0	0	0	0	0	0	0	0	0	0	0	0	2	0	1	0	0	0	0	2	0	1	0	0	0	1	0	0
hsa-mir-6788	0	1	0	0	0	0	0	0	1	1	0	0	0	0	0	1	0	0	0	0	0	0	0	0	0	0	0	0	0	0	0	0
hsa-mir-6789	0	0	0	0	0	0	0	0	0	0	0	0	0	0	0	0	0	0	0	0	1	0	0	0	1	0	0	1	0	0	1	0
hsa-mir-6790	0	0	0	0	0	0	0	0	0	0	0	0	0	0	0	0	0	0	0	0	0	0	0	1	0	0	0	0	0	0	0	0
hsa-mir-6791	0	0	0	2	0	0	0	0	0	0	1	0	0	0	0	0	0	0	0	0	0	0	0	0	0	0	1	0	0	0	1	1
hsa-mir-6792	0	0	0	0	0	0	0	0	0	0	0	0	0	0	0	0	0	0	0	0	0	0	0	0	0	0	0	0	0	0	0	0
hsa-mir-6793	0	0	0	1	0	0	0	2	0	0	2	0	0	0	1	2	1	1	1	1	0	4	1	1	1	1	1	1	1	3	2	0
hsa-mir-6794	0	0	0	0	0	0	0	0	0	0	0	0	0	0	0	0	1	0	0	0	0	0	0	0	0	0	0	0	0	0	0	0
hsa-mir-6795	0	0	0	0	0	0	0	0	0	0	0	0	0	0	0	0	0	0	0	0	0	0	0	0	0	0	0	0	0	0	0	0
hsa-mir-6796	0	0	0	0	0	0	0	0	0	0	0	1	0	0	0	0	0	0	0	0	1	0	0	3	0	0	0	0	0	0	0	0
hsa-mir-6797	1	0	0	0	0	0	0	0	1	0	0	0	0	0	2	0	0	1	2	1	1	1	0	3	1	1	0	0	2	0	0	0
hsa-mir-6798	0	0	0	1	0	0	0	2	0	0	0	1	2	1	1	1	2	3	0	4	7	1	0	4	2	0	0	2	1	1	0	1
hsa-mir-6799	0	0	0	0	0	0	0	0	0	1	0	0	0	0	1	0	0	1	0	0	0	0	1	0	1	0	0	0	0	1	0	0
hsa-mir-6800	0	0	0	0	0	0	0	0	0	1	0	0	0	0	0	0	1	0	0	0	0	0	0	0	0	0	0	0	0	0	0	0
hsa-mir-6801	0	0	0	0	0	0	0	0	0	0	0	0	0	0	0	0	0	0	0	0	0	1	0	1	0	0	0	0	0	0	0	0
hsa-mir-6802	0	0	0	1	2	1	0	1	0	4	0	5	1	1	2	2	1	3	0	3	2	3	0	0	2	3	0	1	2	1	1	2
hsa-mir-6803	0	1	0	1	0	1	0	0	0	2	0	1	0	0	1	0	0	1	0	0	2	1	0	0	0	1	1	0	1	1	2	2
hsa-mir-6804	0	0	0	0	0	0	0	0	0	0	0	0	0	0	0	1	0	0	1	0	0	0	1	0	0	0	1	0	1	0	0	0
hsa-mir-6805	0	0	0	1	0	0	0	2	0	0	0	0	0	0	0	0	1	1	0	0	0	0	0	0	2	0	0	0	1	1	2	2
hsa-mir-6806	7	6	9	16	4	16	2	4	0	13	8	9	8	6	5	8	3	5	1	8	3	4	0	2	3	4	3	2	5	2	4	14
hsa-mir-6807	0	0	2	0	2	0	2	2	0	1	0	2	3	0	0	0	2	1	0	0	1	1	0	8	0	0	1	0	0	0	1	0
hsa-mir-6808	0	1	0	2	1	3	1	0	0	2	0	1	1	0	2	3	2	3	0	2	7	2	0	2	4	0	0	1	2	0	4	2
hsa-mir-6809	0	0	1	0	0	0	0	0	0	1	0	0	0	0	0	0	0	0	0	1	0	0	0	0	0	0	0	0	0	1	0	0
hsa-mir-6810	0	0	0	1	0	1	0	0	0	0	0	0	2	0	0	0	0	0	0	1	0	0	0	0	0	0	1	0	0	0	0	0
hsa-mir-6811	0	0	0	0	0	1	0	0	0	0	0	0	0	0	0	0	0	0	0	0	0	0	0	0	0	0	0	0	0	0	0	0
hsa-mir-6812	0	0	0	0	0	0	0	0	0	0	1	0	0	0	0	0	0	0	0	1	1	0	0	0	0	0	1	0	0	0	0	0
hsa-mir-6813	0	0	0	0	0	1	0	0	0	0	0	0	0	0	0	0	4	1	0	0	0	1	0	0	0	2	0	2	0	2	0	2
hsa-mir-6814	0	0	0	0	0	0	0	0	0	0	0	1	0	0	1	0	0	0	0	0	4	1	0	0	0	0	0	0	1	0	0	0
hsa-mir-6815	2	1	1	2	0	1	0	2	1	1	1	2	2	5	2	1	0	0	1	1	2	0	1	0	2	2	0	0	1	1	4	0
hsa-mir-6816	0	1	0	0	0	0	0	0	0	0	0	0	0	0	0	0	0	0	0	0	0	1	0	0	0	1	0	0	0	0	0	0
hsa-mir-6817	0	0	0	0	0	0	0	0	0	0	0	0	0	0	0	0	0	0	0	0	0	0	0	1	1	0	0	0	0	0	0	0
hsa-mir-6818	0	0	0	3	1	1	0	0	0	0	0	1	1	1	0	0	0	0	0	0	0	2	0	0	0	0	0	0	0	0	0	0
hsa-mir-6819	0	0	0	0	0	0	0	0	0	0	0	0	0	0	0	0	1	0	0	0	0	0	0	0	0	0	0	0	0	0	0	0
hsa-mir-6820	3	1	2	0	1	3	1	0	0	3	0	0	1	3	1	4	1	0	1	4	3	2	2	3	2	1	0	1	3	1	2	1
hsa-mir-6821	0	0	0	0	1	0	0	2	0	0	0	0	0	0	0	0	0	0	0	0	0	0	0	0	1	0	0	1	1	0	0	0
hsa-mir-6822	0	0	0	1	0	0	0	0	0	1	0	0	0	0	0	0	0	0	0	0	0	0	0	0	0	0	0	0	0	0	1	0
hsa-mir-6823	0	0	0	0	0	0	0	0	0	0	0	0	0	0	0	0	0	0	0	1	0	0	0	0	1	0	1	0	0	0	0	0
hsa-mir-6824	0	0	0	0	0	0	0	0	0	0	1	0	0	0	0	0	0	0	0	0	1	1	0	0	0	0	2	0	0	0	0	0
hsa-mir-6825	0	0	0	0	0	0	0	0	0	0	0	1	0	0	0	0	0	0	0	0	1	0	0	0	0	1	1	0	0	0	0	0
hsa-mir-6826	0	0	0	0	0	0	0	0	0	0	0	0	0	0	0	0	0	0	0	0	0	1	0	0	0	0	0	0	0	0	0	0
hsa-mir-6827	1	0	0	1	0	1	0	0	0	0	0	1	0	0	1	1	0	0	0	0	0	0	0	0	0	0	0	0	0	1	0	0
hsa-mir-6828	0	0	0	0	0	1	0	0	0	0	0	0	0	0	0	0	0	0	0	0	0	0	0	0	0	0	0	0	0	0	0	0
hsa-mir-6829	0	0	0	0	0	0	0	0	0	0	0	0	0	0	0	0	0	0	0	0	0	1	0	0	0	0	0	0	0	0	0	0
hsa-mir-6830	0	0	0	0	0	0	0	0	0	0	0	0	0	0	0	0	0	0	0	0	0	0	0	0	0	0	0	0	0	0	0	0
hsa-mir-6831	0	0	0	0	0	0	0	0	0	0	0	0	0	0	0	0	0	0	0	0	0	0	0	0	0	0	0	0	0	0	0	0
hsa-mir-6832	0	0	0	0	0	0	0	0	0	0	0	0	0	0	0	0	0	0	0	0	0	0	0	4	0	0	0	0	0	0	0	0
hsa-mir-6833	0	0	0	1	0	0	0	0	0	0	0	0	0	0	1	0	0	0	0	2	1	1	0	3	0	0	0	0	0	0	4	0
hsa-mir-6834	0	0	0	1	0	0	0	0	0	0	0	0	1	0	0	2	1	0	0	0	0	1	0	1	0	1	0	1	0	0	2	0
hsa-mir-6835	0	0	0	0	0	0	0	0	0	0	0	0	0	0	0	0	0	0	0	0	0	0	0	0	0	0	0	0	0	0	0	0
hsa-mir-6836	0	0	0	0	0	0	0	0	0	0	0	0	0	0	0	0	0	0	0	1	0	0	0	0	0	0	0	0	0	0	0	0
hsa-mir-6837	4	5	5	19	4	10	4	11	3	7	1	7	4	3	2	6	1	2	3	10	6	9	3	10	4	11	11	4	14	4	15	9
hsa-mir-6838	0	1	0	0	0	0	0	1	0	0	0	1	1	0	0	0	0	0	0	0	0	0	0	1	0	0	0	0	2	0	0	0
hsa-mir-6839	0	0	1	0	0	0	0	1	0	0	0	0	0	1	0	0	1	0	0	0	0	0	0	0	0	0	1	1	1	0	0	2
hsa-mir-6840	0	0	0	0	0	0	0	0	0	0	0	0	0	0	0	0	0	1	0	0	0	1	0	0	0	0	1	0	0	0	1	1
hsa-mir-6841	0	0	0	0	0	0	0	0	0	0	0	0	0	0	0	0	0	0	0	0	0	0	0	0	0	0	0	0	0	0	0	0
hsa-mir-6842	5	11	12	7	8	41	20	10	7	17	4	17	14	12	9	17	42	9	15	13	39	23	0	21	13	29	7	12	24	26	60	26
hsa-mir-6843	0	1	0	0	2	2	0	0	0	8	2	0	1	0	1	1	0	0	0	1	1	0	0	0	0	1	0	0	0	1	2	1
hsa-mir-6844	1	0	0	0	1	0	0	0	0	0	0	0	0	0	0	0	0	0	0	0	0	0	0	1	0	0	1	0	1	0	0	0
hsa-mir-6845	0	0	0	0	0	2	0	0	0	0	0	0	0	0	0	0	0	0	0	0	2	1	0	0	0	1	0	0	0	0	0	0
hsa-mir-6846	1	0	0	0	0	0	0	0	0	0	0	0	0	0	1	0	1	0	0	0	0	0	0	1	0	0	0	0	0	0	0	0
hsa-mir-6847	1	0	0	0	0	0	0	0	0	0	0	0	0	0	0	0	2	0	0	0	0	0	0	0	0	0	0	1	0	0	0	0
hsa-mir-6848	0	0	0	0	0	0	0	0	0	0	0	0	0	0	0	0	0	0	0	0	0	0	0	0	0	0	0	0	0	0	0	0
hsa-mir-6849	0	0	0	0	0	0	0	0	0	0	0	0	0	0	0	0	0	0	0	0	0	0	0	0	0	0	0	0	0	0	0	0
hsa-mir-6850	0	0	0	0	0	0	0	0	0	0	0	0	0	0	0	0	8	0	1	0	1	7	0	7	1	0	0	3	1	0	0	0
hsa-mir-6851	0	0	0	0	1	0	0	0	0	0	0	0	1	0	0	0	0	0	1	0	0	2	0	0	1	0	1	0	0	0	0	0
hsa-mir-6852	2	1	1	1	3	1	0	4	2	1	1	2	0	2	0	0	1	0	4	1	1	4	0	6	5	0	2	1	3	6	1	1
hsa-mir-6853	0	0	0	0	0	0	0	0	0	1	0	0	0	0	0	1	1	0	0	1	0	0	0	3	0	0	0	0	0	0	0	0
hsa-mir-6854	4	3	3	25	10	5	0	5	6	7	18	0	1	11	8	3	12	12	2	26	13	10	0	42	3	5	15	3	7	4	10	7
hsa-mir-6855	0	1	0	2	0	1	0	0	0	1	2	1	1	0	0	0	0	0	0	0	0	0	0	0	0	0	1	0	0	0	4	1
hsa-mir-6856	0	0	0	0	1	0	0	1	0	0	0	0	0	0	0	0	0	0	0	0	0	1	0	0	0	0	0	0	0	0	0	0
hsa-mir-6857	0	0	0	0	0	0	0	0	0	0	0	0	0	0	0	0	0	1	1	0	0	0	0	0	0	0	0	0	0	0	0	0
hsa-mir-6858	0	0	0	0	0	0	0	0	0	1	1	0	0	0	0	0	0	2	1	0	0	1	0	0	1	0	0	1	0	0	0	0
hsa-mir-6859-1	0	0	0	0	0	0	0	0	0	0	0	0	0	0	0	0	0	0	0	0	0	0	0	0	0	0	0	0	0	0	0	0
hsa-mir-6859-2	0	0	0	0	0	0	0	0	0	0	0	0	0	0	0	0	0	0	0	0	0	0	0	0	0	0	0	0	0	0	0	0
hsa-mir-6859-3	0	0	0	0	0	0	0	0	0	0	0	0	0	0	0	0	0	0	0	0	0	0	0	0	0	0	0	0	0	0	0	0
hsa-mir-6859-4	0	0	0	0	0	1	0	0	0	0	0	0	0	0	0	0	1	0	0	0	0	0	0	0	0	0	0	0	0	0	0	0
hsa-mir-6860	0	0	0	0	0	0	0	0	0	0	0	0	2	0	0	0	5	0	0	0	1	0	0	1	0	2	0	1	0	0	1	0
hsa-mir-6861	0	0	0	0	0	0	0	0	0	0	0	0	0	0	0	0	0	0	0	0	0	0	0	0	0	0	0	0	0	0	0	0
hsa-mir-6862-1	1	0	0	0	0	0	0	0	0	0	0	0	0	0	0	0	0	0	0	0	0	0	0	3	0	0	0	0	0	0	0	0
hsa-mir-6862-2	0	0	0	0	0	0	0	0	0	0	0	0	0	0	1	0	1	0	0	0	0	0	0	0	0	0	0	0	0	0	0	0
hsa-mir-6863	0	0	0	0	0	0	0	0	0	0	0	0	0	0	0	0	0	0	0	0	0	0	0	0	0	0	0	0	0	0	0	0
hsa-mir-6864	0	0	0	0	0	0	0	0	0	0	0	0	0	0	0	0	0	0	1	0	0	0	0	0	0	0	0	0	0	0	0	0
hsa-mir-6865	0	0	0	0	0	0	0	0	0	0	0	0	0	0	0	0	0	0	0	0	0	0	1	0	0	0	0	0	0	0	0	0
hsa-mir-6866	0	0	0	0	0	0	0	0	0	0	0	0	0	0	0	0	0	0	0	0	0	1	0	0	0	0	0	0	0	0	1	0
hsa-mir-6867	0	1	0	0	0	0	0	0	0	0	0	1	0	0	0	0	0	0	0	0	0	0	0	0	0	0	0	0	0	0	0	0
hsa-mir-6868	0	3	4	1	0	2	5	0	0	1	1	0	0	2	0	3	1	1	0	0	3	1	0	2	0	0	0	0	0	1	1	0
hsa-mir-6869	0	0	0	0	0	0	0	0	0	0	0	0	0	0	0	0	0	0	0	0	0	0	0	0	0	1	0	0	0	0	1	0
hsa-mir-6870	0	1	0	0	0	1	0	0	1	0	0	0	1	0	0	0	1	0	0	2	1	0	0	1	0	1	0	2	0	0	1	1
hsa-mir-6871	0	0	0	0	0	1	0	0	0	0	0	0	0	0	0	0	0	0	1	0	0	0	0	2	1	0	0	0	1	2	2	0
hsa-mir-6872	0	0	0	0	0	0	0	0	0	0	0	0	0	0	0	0	2	0	0	0	0	0	0	0	0	0	0	0	0	0	0	0
hsa-mir-6873	0	0	0	0	0	0	1	0	0	1	0	0	0	0	0	0	0	0	2	0	0	1	0	0	0	0	0	0	0	0	0	0
hsa-mir-6874	0	0	0	5	0	0	0	0	1	0	2	3	1	0	0	6	1	1	0	2	0	1	0	1	0	0	0	1	0	0	2	1
hsa-mir-6875	2	1	3	0	0	0	1	2	1	0	0	2	0	3	2	1	0	2	3	4	3	2	1	5	4	1	2	1	0	0	5	1
hsa-mir-6876	0	0	0	0	0	2	0	0	0	0	0	0	0	0	0	0	0	0	0	0	0	0	0	0	0	0	0	0	0	0	0	1
hsa-mir-6877	0	0	0	1	1	1	0	0	2	4	0	0	0	1	2	3	3	1	3	4	3	4	1	5	1	3	1	0	1	0	2	0
hsa-mir-6878	0	0	0	0	0	0	0	0	0	1	0	0	0	0	0	0	0	0	0	0	0	0	0	0	0	0	0	1	0	0	1	0
hsa-mir-6879	1	0	0	2	0	2	1	0	0	0	1	0	0	0	0	0	0	1	0	0	2	0	0	0	0	0	0	1	0	0	0	0
hsa-mir-6880	0	0	0	0	0	0	0	0	0	0	0	0	0	1	0	0	0	0	0	0	1	1	0	0	0	1	1	0	0	0	0	0
hsa-mir-6881	0	0	0	0	0	0	0	0	0	0	0	0	0	0	0	0	0	0	0	0	0	0	0	0	0	0	0	0	0	0	0	0
hsa-mir-6882	1	0	0	0	1	1	1	2	0	1	0	3	0	0	0	0	1	0	0	0	0	1	0	1	0	3	0	0	0	1	0	2
hsa-mir-6883	1	0	0	0	0	0	0	1	0	0	1	0	0	0	0	0	0	0	0	0	0	0	1	0	0	0	0	0	0	0	0	0
hsa-mir-6884	0	0	0	0	0	2	0	0	0	0	1	0	0	0	0	0	0	0	0	0	2	2	0	0	0	0	0	0	0	0	0	1
hsa-mir-6885	1	0	0	1	0	0	0	0	0	1	0	0	0	0	0	0	0	0	0	1	0	2	0	0	0	0	0	1	0	0	0	0
hsa-mir-6886	0	0	1	0	0	0	0	0	0	0	0	0	0	0	0	0	1	0	1	0	0	0	0	0	3	0	0	1	0	0	0	1
hsa-mir-6887	0	0	0	0	0	0	0	0	0	0	0	1	0	0	0	0	0	0	0	0	0	0	0	0	0	0	0	0	0	0	0	0
hsa-mir-6888	0	1	0	0	0	2	0	0	0	1	0	0	0	0	0	0	0	0	0	0	0	0	0	1	0	0	0	0	0	0	0	0
hsa-mir-6889	0	0	0	0	1	0	0	0	0	0	0	0	0	0	0	0	1	1	1	0	0	0	0	1	0	0	0	0	0	0	0	0
hsa-mir-6890	0	0	0	0	0	0	0	1	0	0	0	0	0	0	0	0	0	0	0	0	0	0	0	0	0	0	0	0	0	0	0	0
hsa-mir-6891	0	0	1	0	1	0	0	0	1	3	0	1	0	1	0	0	4	7	0	1	5	4	0	7	1	2	1	3	6	3	0	1
hsa-mir-6892	2	8	7	18	4	33	6	13	1	16	6	9	10	11	4	20	1	2	7	3	10	26	1	59	8	11	5	7	10	6	28	15
hsa-mir-6893	0	0	0	0	0	0	0	0	0	0	0	0	0	0	0	0	0	0	0	0	0	0	0	0	0	0	0	0	0	0	0	0
hsa-mir-6894	0	0	0	0	1	0	3	0	0	1	0	0	0	0	0	3	0	0	0	1	1	1	0	0	1	2	0	0	1	0	0	2
hsa-mir-6895	0	0	0	0	0	0	0	0	0	0	0	0	0	0	0	0	1	0	0	0	0	0	0	0	0	0	1	0	2	0	0	0
hsa-mir-7-1	64	149	103	100	81	173	76	139	30	174	34	79	62	102	58	64	132	176	112	176	83	531	21	78	40	55	45	107	124	61	187	223
hsa-mir-7-2	0	1	1	0	1	5	2	5	2	1	3	3	1	1	2	0	12	13	6	2	5	67	9	6	8	2	11	2	7	0	9	5
hsa-mir-7-3	0	4	3	3	2	2	0	4	1	4	0	2	0	0	1	0	6	24	4	2	2	51	6	5	6	1	8	5	11	5	12	2
hsa-mir-708	1355	702	737	1513	1290	424	61	327	249	616	1096	1195	318	1294	898	355	807	632	873	2349	2152	2187	216	632	695	1622	2060	1051	1185	931	3556	504
hsa-mir-7106	0	0	0	0	0	0	0	0	0	0	0	0	0	0	0	0	0	0	0	0	0	0	0	0	0	0	0	0	0	0	0	0
hsa-mir-7107	0	0	0	0	0	0	0	0	0	0	0	0	0	0	0	0	0	0	0	0	0	0	0	0	0	0	0	0	0	0	0	0
hsa-mir-7108	0	0	0	0	0	0	0	0	0	0	0	0	0	0	0	0	0	0	0	0	0	0	0	2	0	0	0	0	0	0	0	0
hsa-mir-7109	0	0	0	0	0	0	0	0	0	0	0	0	0	0	0	0	0	0	0	0	0	0	0	0	0	0	0	0	0	0	0	0
hsa-mir-711	0	0	0	0	0	0	0	0	0	0	0	0	0	0	0	0	0	0	0	0	0	0	0	0	0	0	0	0	0	0	0	0
hsa-mir-7110	1	0	1	0	0	0	0	0	0	0	0	0	0	0	1	1	1	0	1	1	3	0	0	2	0	1	0	0	0	1	0	0
hsa-mir-7111	0	0	0	0	0	0	0	0	0	0	0	0	0	0	0	2	0	0	0	0	0	1	0	1	0	0	0	0	0	0	0	0
hsa-mir-7112	0	0	1	2	0	0	0	0	0	0	1	0	0	0	1	0	1	0	0	2	3	1	0	0	0	0	0	2	0	0	0	0
hsa-mir-7113	1	1	0	0	0	1	1	0	0	0	0	0	0	0	0	0	0	0	0	1	2	1	0	0	0	0	1	0	1	0	0	0
hsa-mir-7114	0	1	0	0	1	0	0	0	0	0	0	0	1	0	0	0	0	0	0	0	0	0	0	0	0	0	0	0	0	0	0	0
hsa-mir-7150	0	0	0	0	0	0	0	0	0	0	0	0	0	0	0	0	0	0	0	0	0	0	0	0	0	0	0	0	0	0	0	0
hsa-mir-7151	0	0	0	2	0	0	1	0	0	0	0	2	1	1	0	2	2	0	1	0	1	0	0	0	0	0	0	1	0	2	0	0
hsa-mir-7152	0	0	0	0	0	0	1	2	0	0	0	1	1	0	0	1	0	0	1	0	2	0	1	0	1	0	0	0	1	0	0	0
hsa-mir-7153	0	0	0	0	0	0	0	0	0	0	0	0	0	0	0	0	0	0	0	0	0	0	0	0	0	0	0	0	0	0	0	0
hsa-mir-7154	0	0	0	0	0	0	0	0	0	0	0	0	0	0	0	0	0	0	0	0	0	0	0	0	0	0	0	0	0	0	0	0
hsa-mir-7155	0	0	0	1	0	0	0	0	0	3	1	0	1	1	2	2	1	0	10	1	7	4	1	1	0	3	0	1	2	1	1	0
hsa-mir-7156	1	0	0	0	0	1	0	0	0	0	0	0	0	0	0	0	0	0	0	2	2	1	0	0	1	0	0	0	0	1	0	1
hsa-mir-7157	0	0	0	0	0	0	0	0	0	0	0	0	0	0	0	0	0	0	0	0	0	0	0	0	0	0	0	0	0	0	0	0
hsa-mir-7158	0	0	0	0	0	0	0	0	0	0	0	0	0	0	0	1	0	0	0	0	0	0	0	0	0	0	0	0	0	0	1	0
hsa-mir-7159	0	0	0	0	0	0	0	0	0	0	0	0	0	0	0	0	0	0	0	0	0	0	0	0	0	0	0	0	0	0	0	0
hsa-mir-7160	0	0	1	1	0	0	0	0	0	0	0	1	0	0	0	0	0	0	0	0	1	0	0	0	0	0	0	0	0	0	0	0
hsa-mir-7161	0	0	0	0	0	0	0	0	1	0	0	0	0	0	0	0	0	0	0	0	0	0	0	3	0	0	0	0	0	0	0	0
hsa-mir-7162	0	0	0	0	0	0	0	0	0	0	0	0	0	0	0	0	0	0	0	0	0	0	0	0	0	0	0	0	0	0	0	0
hsa-mir-718	0	0	0	0	0	0	0	0	0	0	0	0	0	0	0	0	0	0	0	0	0	0	0	0	0	0	0	0	0	0	0	0
hsa-mir-744	219	163	144	102	184	298	108	113	48	219	75	222	130	226	224	152	170	161	208	165	354	447	54	410	170	142	76	166	231	116	905	253
hsa-mir-7515	0	0	0	0	0	0	0	0	0	0	0	0	0	0	0	0	0	0	0	0	0	0	0	0	0	0	0	0	0	0	0	0
hsa-mir-758	234	200	51	426	87	336	86	173	61	155	86	262	284	148	134	583	195	24	83	266	182	286	27	75	123	311	78	55	191	185	321	151
hsa-mir-759	0	0	0	0	0	0	0	0	0	0	0	0	0	0	0	0	0	0	0	0	0	0	0	0	0	0	0	0	0	0	0	0
hsa-mir-760	2	3	4	2	4	3	2	4	1	6	0	6	1	3	3	3	3	25	5	6	16	13	0	21	5	2	0	7	5	2	26	5
hsa-mir-761	0	0	0	0	0	0	0	0	0	0	0	0	0	0	0	0	0	0	0	0	0	0	0	0	0	0	0	0	0	0	0	0
hsa-mir-762	0	0	0	0	0	0	0	0	0	0	0	0	0	0	0	0	0	0	0	0	0	0	0	0	0	0	0	0	0	0	0	0
hsa-mir-764	0	0	0	0	0	0	0	0	0	0	0	0	0	0	0	0	0	0	0	0	0	0	0	0	0	0	0	0	0	0	0	0
hsa-mir-7641-1	12	0	1	3	1	2	0	0	0	0	4	2	0	0	1	1	6	0	1	0	0	1	0	4	0	2	0	7	0	1	1	0
hsa-mir-7641-2	7	0	0	1	1	0	0	1	0	0	2	0	0	0	0	0	2	1	1	0	0	0	0	3	1	1	0	7	0	1	2	0
hsa-mir-765	0	0	1	2	0	0	1	1	0	0	0	0	0	1	0	0	1	1	1	0	1	3	0	0	0	0	1	0	0	0	3	2
hsa-mir-766	24	34	12	37	21	40	27	15	13	29	21	40	14	28	12	20	39	99	18	40	47	103	7	31	33	35	35	16	60	42	35	40
hsa-mir-767	3	0	3	2	4	0	0	0	1	0	11	15	7	6	6	3	4	8	267	36	1	18	21	2168	2	0	0	1	8	0	323	2
hsa-mir-769	143	99	108	114	104	98	60	84	52	223	48	180	100	169	121	119	89	153	67	196	166	236	14	93	176	131	122	86	100	90	402	202
hsa-mir-770	0	4	0	1	0	0	0	2	0	0	0	1	1	0	0	5	0	0	0	0	0	0	1	0	0	0	0	1	0	0	0	0
hsa-mir-7702	1	18	3	2	4	11	3	3	1	8	6	8	3	9	1	4	0	5	2	2	8	19	0	1	2	12	23	4	14	29	0	19
hsa-mir-7703	0	0	1	0	0	0	0	0	0	0	0	0	0	0	0	0	0	1	0	0	0	0	0	0	0	0	0	0	0	0	2	0
hsa-mir-7704	0	0	0	0	0	0	0	0	0	0	0	0	0	0	0	0	0	0	0	0	0	0	0	0	0	0	0	0	0	0	0	0
hsa-mir-7705	1	0	1	6	1	0	1	2	0	2	2	0	2	1	0	1	3	5	0	12	15	20	3	5	1	5	3	2	6	3	6	4
hsa-mir-7706	4	5	3	11	11	20	2	2	0	8	8	4	2	9	2	4	10	16	4	23	13	11	2	16	1	12	5	10	1	7	19	4
hsa-mir-7843	0	0	0	0	0	0	0	0	0	0	0	0	0	0	0	2	0	0	0	0	0	0	0	0	0	0	0	0	0	0	0	0
hsa-mir-7844	0	1	0	2	0	2	0	0	1	1	0	0	0	0	0	1	1	1	1	0	0	4	0	0	0	3	1	6	0	4	1	0
hsa-mir-7845	4	0	0	2	0	0	1	0	0	0	0	1	0	2	0	0	1	0	2	0	1	1	0	2	0	1	2	1	2	0	2	0
hsa-mir-7846	0	0	1	0	0	7	1	0	0	1	0	1	0	1	0	0	3	2	0	0	0	4	0	0	1	0	0	1	3	1	3	3
hsa-mir-7847	0	0	0	0	0	0	0	0	0	0	0	0	0	0	0	0	0	0	0	0	0	0	0	0	0	0	0	0	0	0	0	0
hsa-mir-7848	0	0	0	0	0	0	0	0	0	0	0	0	0	0	0	0	0	0	0	0	0	0	0	1	0	0	0	0	0	0	0	0
hsa-mir-7849	0	0	0	0	0	0	0	0	0	0	1	0	0	0	0	0	0	0	0	0	0	0	0	0	0	0	0	0	0	0	0	0
hsa-mir-7850	0	1	0	1	1	2	0	0	1	2	0	0	0	0	0	2	2	0	0	0	0	13	0	0	0	2	1	4	1	1	0	1
hsa-mir-7851	0	0	0	0	0	0	0	0	0	0	0	0	0	0	0	0	0	0	0	0	0	0	0	0	0	0	0	1	0	0	0	0
hsa-mir-7852	0	0	1	0	0	0	0	0	0	0	0	0	0	0	0	1	0	0	0	0	0	0	0	0	0	0	0	0	0	0	0	0
hsa-mir-7853	0	0	0	0	0	0	1	0	0	0	0	0	0	0	0	0	0	0	0	0	0	0	0	0	0	0	0	0	0	0	0	0
hsa-mir-7854	3	3	0	1	0	2	0	0	0	0	0	0	0	2	2	0	7	7	2	8	4	0	2	5	4	0	2	1	2	3	6	1
hsa-mir-7855	0	0	0	0	1	0	1	0	0	0	2	2	0	0	0	1	0	0	0	0	0	0	0	0	0	0	0	0	0	0	0	0
hsa-mir-7856	0	0	0	0	0	0	0	0	0	0	0	0	0	0	0	0	0	0	0	0	0	0	0	0	0	0	0	0	0	0	0	0
hsa-mir-7973-1	0	0	0	0	0	0	0	0	0	0	0	0	0	0	0	0	0	0	0	0	0	0	0	0	0	0	0	0	0	0	0	0
hsa-mir-7973-2	0	3	0	0	0	1	0	0	0	0	0	0	0	0	0	0	0	0	0	0	0	0	0	0	0	0	0	0	0	0	0	1
hsa-mir-7974	3	2	1	4	7	1	0	1	1	1	1	0	0	1	0	0	2	3	0	2	1	3	0	0	0	0	10	4	1	3	3	2
hsa-mir-7975	0	0	0	0	0	0	0	0	0	0	0	0	0	0	0	0	0	0	0	0	0	0	0	0	0	0	0	0	0	0	0	0
hsa-mir-7976	1	0	0	0	1	1	0	0	2	0	0	1	0	0	0	0	0	2	2	1	0	0	0	0	0	1	0	0	0	0	0	0
hsa-mir-7977	0	0	0	0	0	0	0	0	0	0	0	0	0	0	0	0	0	0	0	0	0	1	0	0	0	0	0	0	0	0	0	0
hsa-mir-7978	0	0	0	0	0	0	0	0	0	0	0	0	0	1	0	0	0	0	0	0	0	0	0	0	0	0	0	0	0	0	0	0
hsa-mir-802	0	0	0	0	0	0	0	0	0	0	0	0	0	0	0	0	0	0	0	0	0	0	0	0	0	0	0	0	0	0	0	0
hsa-mir-8052	0	0	0	0	0	0	0	0	0	0	0	0	0	0	0	0	0	0	0	0	0	0	0	0	0	0	0	0	0	0	0	0
hsa-mir-8053	0	0	0	0	0	0	0	0	0	0	0	0	0	0	0	0	0	0	0	0	0	0	0	0	0	0	0	0	0	0	0	0
hsa-mir-8054	0	0	0	0	0	0	0	0	0	0	0	0	0	0	0	0	0	0	0	0	0	0	0	0	0	0	0	0	0	0	0	0
hsa-mir-8055	0	0	0	0	0	0	0	0	0	0	0	0	0	0	0	0	0	0	0	0	0	0	0	0	0	0	0	0	0	0	0	0
hsa-mir-8056	0	0	0	0	0	0	0	0	0	0	0	0	0	0	0	0	0	0	0	0	0	0	0	0	0	0	0	0	0	0	0	0
hsa-mir-8057	0	0	0	0	0	0	0	0	0	0	0	0	0	0	0	0	0	0	0	0	0	0	0	0	0	0	0	0	0	0	0	0
hsa-mir-8058	0	0	0	0	0	0	0	0	0	0	0	0	1	0	0	0	0	0	0	0	0	0	0	0	0	0	0	0	0	0	0	0
hsa-mir-8059	0	0	0	0	0	0	0	0	0	0	0	0	0	0	0	0	0	0	0	0	0	0	0	0	0	0	0	0	0	0	0	0
hsa-mir-8060	0	0	0	0	0	0	0	0	0	0	0	0	0	0	0	0	0	0	0	0	0	0	0	0	0	0	0	0	0	0	0	0
hsa-mir-8061	0	0	0	0	0	0	0	0	0	0	0	0	0	0	0	0	0	0	0	0	0	0	0	0	0	0	0	0	0	0	0	0
hsa-mir-8062	0	0	0	0	0	0	0	0	0	0	0	0	0	0	0	0	0	0	0	0	0	0	0	0	0	0	0	0	0	0	0	0
hsa-mir-8063	0	0	0	0	0	0	0	0	0	0	0	0	0	0	0	0	0	0	0	0	0	0	0	0	0	0	0	0	0	0	0	0
hsa-mir-8064	0	0	0	0	0	0	0	0	0	0	0	0	0	0	0	0	0	0	0	0	0	0	0	0	0	0	0	0	0	0	0	0
hsa-mir-8065	0	0	0	0	0	0	0	0	0	0	0	0	0	0	0	0	0	0	0	0	0	0	0	0	0	0	0	0	0	0	0	0
hsa-mir-8066	0	0	0	0	0	0	0	0	0	0	0	0	0	0	0	0	0	0	0	0	0	0	0	0	0	0	0	0	0	0	0	0
hsa-mir-8067	0	0	0	0	0	0	0	0	0	0	0	0	0	0	0	0	0	0	0	0	0	0	0	0	0	0	0	0	0	0	0	0
hsa-mir-8068	0	0	0	0	0	0	0	0	0	0	0	0	0	0	0	0	0	0	0	0	0	0	0	0	0	0	0	0	0	0	0	0
hsa-mir-8069-1	0	0	0	0	0	0	0	0	0	0	0	0	0	0	0	0	0	0	0	0	0	0	0	0	0	0	0	0	0	0	0	0
hsa-mir-8069-2	0	0	0	0	0	0	0	0	0	0	0	0	0	0	0	0	0	0	0	0	0	0	0	0	0	0	0	0	0	0	0	0
hsa-mir-8070	0	0	0	0	0	0	0	0	0	0	0	0	0	0	0	0	0	0	0	0	0	0	0	0	0	0	0	0	0	0	0	0
hsa-mir-8071-1	0	0	0	0	0	0	0	0	0	0	0	0	0	0	0	0	0	0	0	0	0	0	0	0	0	0	0	0	0	0	0	0
hsa-mir-8071-2	0	0	0	0	0	0	0	0	0	0	0	0	0	0	0	0	0	0	0	0	0	0	0	0	0	0	0	0	0	0	0	0
hsa-mir-8072	0	1	0	0	0	3	0	1	0	0	0	0	0	0	0	1	0	0	0	1	0	1	0	1	2	2	1	0	2	0	2	0
hsa-mir-8073	0	0	0	0	0	0	0	0	0	0	0	0	0	0	0	0	0	0	0	0	0	0	0	0	0	0	0	0	0	0	0	0
hsa-mir-8074	0	0	0	0	0	0	0	0	0	0	0	0	0	0	0	0	0	0	0	0	0	0	0	0	0	0	0	0	0	0	0	0
hsa-mir-8075	0	0	0	0	0	0	0	0	0	0	0	0	0	0	0	0	0	0	0	0	0	0	0	0	0	0	0	0	0	0	0	0
hsa-mir-8076	0	0	0	0	0	0	0	0	0	0	0	0	0	0	0	0	0	0	0	0	0	0	0	0	0	0	0	0	0	0	0	0
hsa-mir-8077	0	0	0	0	0	0	0	0	0	0	0	0	0	0	0	0	0	0	0	0	0	0	0	0	0	0	0	0	0	0	0	0
hsa-mir-8078	0	0	0	0	0	0	0	0	0	0	0	0	0	0	0	0	0	0	0	0	0	0	0	0	0	0	0	0	0	0	0	0
hsa-mir-8079	0	0	0	0	0	0	0	0	0	0	0	0	0	0	0	0	0	0	0	0	0	0	0	0	0	0	0	0	0	0	0	0
hsa-mir-8080	0	0	0	0	0	0	0	0	0	0	0	0	0	0	0	0	0	0	0	0	0	0	0	0	0	0	0	0	0	0	0	0
hsa-mir-8081	0	0	0	0	0	0	0	0	0	0	0	0	0	0	0	0	0	0	0	0	0	0	0	0	0	0	0	0	0	0	0	0
hsa-mir-8082	0	0	0	0	0	0	0	0	0	0	0	0	0	0	0	0	0	0	0	0	0	0	0	0	0	0	0	0	0	0	0	0
hsa-mir-8083	0	0	0	0	0	0	0	0	0	0	0	0	0	0	0	0	0	0	0	0	0	0	0	0	0	0	0	0	0	0	0	0
hsa-mir-8084	0	0	0	0	0	0	0	0	0	0	0	0	0	0	0	0	0	0	0	0	0	0	0	0	0	0	0	0	0	0	0	0
hsa-mir-8085	0	0	0	0	0	0	0	0	0	0	0	0	0	0	0	0	0	0	0	0	0	0	0	0	0	0	0	0	0	0	0	0
hsa-mir-8086	0	0	0	0	0	0	0	0	0	0	0	0	0	0	0	0	0	0	0	0	0	0	0	0	0	0	0	0	0	0	0	0
hsa-mir-8087	0	0	0	0	0	0	0	0	0	0	0	0	0	0	0	0	0	0	0	0	0	0	0	0	0	0	0	0	0	0	0	0
hsa-mir-8088	0	0	0	0	0	0	0	0	0	0	0	0	0	0	0	0	0	0	0	0	0	0	0	0	0	0	0	0	0	0	0	0
hsa-mir-8089	0	0	0	0	0	0	0	0	0	0	0	0	0	0	0	0	0	0	0	0	0	0	0	0	0	0	0	0	0	0	0	0
hsa-mir-8485	0	0	0	0	0	0	0	0	0	0	0	0	0	0	0	0	0	0	0	0	0	0	0	0	0	0	0	0	0	0	0	0
hsa-mir-873	0	1	0	1	0	1	0	0	2	2	0	2	1	0	0	2	20	0	1	5	5	0	0	3	0	0	0	0	0	1	10	0
hsa-mir-874	83	97	90	123	84	142	55	17	6	168	83	103	84	131	70	101	47	36	48	181	124	236	10	58	39	91	60	89	105	129	191	89
hsa-mir-875	0	0	0	0	0	0	0	0	0	0	0	0	0	0	0	0	0	0	0	0	0	0	0	0	0	0	0	0	0	0	0	0
hsa-mir-876	0	0	0	0	0	0	0	0	0	1	0	0	0	0	0	0	5	0	0	1	4	0	1	1	0	0	2	0	3	1	1	0
hsa-mir-877	5	2	2	3	1	4	3	3	0	7	4	4	1	10	2	0	12	28	9	7	18	21	8	33	12	9	8	14	11	9	13	4
hsa-mir-885	1	6	8	56	16	320	963	1	1	7	4	13	10	14	8	28	9	1	1	9	9	0	3	1	1	2	2	8	2	0	1	3
hsa-mir-887	24	14	6	54	27	16	9	9	5	18	30	70	12	16	13	11	4	4	4	26	16	17	3	4	10	16	12	10	15	7	15	6
hsa-mir-888	0	0	0	3	0	0	0	0	0	0	0	2	0	0	0	1	0	0	0	1	0	0	0	0	0	0	0	0	0	0	0	0
hsa-mir-889	267	145	79	480	208	348	163	78	63	150	136	308	334	133	130	1160	112	33	59	184	389	165	11	76	99	165	133	105	115	122	159	127
hsa-mir-890	0	0	0	0	0	0	0	0	0	0	0	0	0	0	0	0	0	0	0	0	0	0	0	0	0	0	0	0	0	0	0	0
hsa-mir-891a	10	8	2	71	34	12	10	17	13	54	16	17	66	25	22	47	2	2	21	23	88	0	0	9	19	6	0	11	5	1	32	26
hsa-mir-891b	0	0	0	0	0	0	0	0	0	0	0	0	0	0	0	0	0	0	0	0	1	0	0	0	0	0	0	0	0	0	0	0
hsa-mir-892a	0	0	0	6	0	0	0	0	1	0	2	0	2	0	2	0	0	0	0	1	2	0	0	0	0	0	0	0	1	0	3	1
hsa-mir-892b	0	0	0	0	0	0	0	0	1	0	0	0	0	0	0	0	0	0	1	0	0	0	0	0	0	0	0	0	0	0	0	0
hsa-mir-892c	0	0	0	1	0	0	0	0	0	0	0	0	0	0	0	0	0	0	0	0	0	0	0	0	0	0	0	0	0	0	0	0
hsa-mir-9-1	97	372	233	4554	233	1176	935	398	107	473	781	259	1076	275	239	2283	8947	1241	210	19682	6906	4145	651	570	106	1024	3416	201	389	311	2033	8717
hsa-mir-9-2	97	347	203	4710	196	1177	999	379	125	409	804	294	1107	278	269	2311	8905	1250	196	19745	6966	4116	607	557	117	953	3427	187	451	298	2002	8730
hsa-mir-9-3	90	346	222	4650	211	1217	978	453	111	436	752	297	1166	304	265	2270	8692	1207	205	19722	6947	4244	616	578	96	988	3448	195	403	280	1998	8469
hsa-mir-920	0	0	0	0	0	0	0	0	0	0	0	0	0	0	0	0	0	0	0	0	0	0	0	0	0	0	0	0	0	0	0	0
hsa-mir-921	0	0	0	0	0	0	0	0	0	0	0	0	0	0	0	0	0	0	0	0	0	0	0	0	0	0	0	0	0	0	0	0
hsa-mir-922	0	0	0	0	0	0	0	0	0	0	0	0	0	0	0	0	0	0	0	0	0	0	0	0	0	0	0	0	0	0	0	0
hsa-mir-924	0	0	0	0	0	0	0	0	0	0	0	0	0	0	0	0	0	0	0	0	0	0	0	0	0	0	0	0	0	0	0	0
hsa-mir-92a-1	19873	22098	20995	47279	26612	18865	11054	10991	6241	18885	34507	21189	13240	30678	18705	23219	35964	37851	32693	28476	24081	39968	4363	19328	11082	26457	8705	21747	16384	13834	32437	25164
hsa-mir-92a-2	18682	21274	20534	42386	24712	17549	10193	10538	5857	17903	29474	20273	12755	28985	17481	22049	34402	36188	31380	25147	22566	37606	4104	18164	10647	25290	7293	20891	15436	13112	30869	22974
hsa-mir-92b	337	367	185	257	154	273	77	265	64	7466	170	239	155	303	231	333	460	995	446	925	648	2082	26	748	452	494	246	446	525	377	434	1005
hsa-mir-93	10977	11593	7061	54645	21454	13819	4437	5778	2312	8791	34413	17995	4818	15420	7990	6546	29974	40943	12409	80543	31223	54877	6825	21726	6011	13476	70433	14678	10261	8381	35446	29418
hsa-mir-933	0	0	0	0	0	0	0	0	0	0	0	0	0	0	0	0	0	0	0	0	0	0	0	0	0	1	0	0	0	0	1	0
hsa-mir-934	3	0	0	6	0	120	27	11	1	24	0	1	12	1	1	28	2	0	18	77	0	0	0	35	0	1	1	4	1	1	31	6
hsa-mir-935	5	21	12	17	13	3	13	1	0	14	3	18	8	5	5	43	84	1	2	1	72	79	1	2	3	5	1	12	11	0	14	2
hsa-mir-936	2	0	0	0	0	0	0	0	0	0	0	1	1	0	0	0	0	0	1	0	2	1	0	1	1	3	0	1	1	0	0	0
hsa-mir-937	5	2	0	3	5	6	1	4	6	1	0	4	4	7	9	4	14	65	8	12	63	83	1	46	43	29	1	32	26	6	15	5
hsa-mir-938	0	0	0	0	0	0	0	0	0	0	0	0	0	1	0	0	0	0	0	1	0	1	0	0	0	3	0	0	0	0	2	0
hsa-mir-939	0	2	3	11	1	5	1	0	0	2	1	4	4	5	2	4	2	4	1	6	11	12	0	7	1	2	1	6	9	4	8	2
hsa-mir-940	13	16	12	5	14	19	2	20	6	4	6	4	3	14	14	5	14	19	17	22	27	38	5	57	21	11	13	14	23	6	85	21
hsa-mir-941-1	0	0	0	0	0	0	0	0	0	0	0	0	0	0	0	0	0	1	0	0	0	0	0	0	0	0	0	0	0	0	0	1
hsa-mir-941-2	0	0	0	0	0	0	0	0	0	0	0	0	0	0	0	0	0	0	0	0	0	0	0	0	0	0	0	0	0	0	0	0
hsa-mir-941-3	0	0	0	0	0	0	0	0	0	0	0	0	0	0	0	0	0	0	0	0	0	0	0	0	0	0	0	0	0	0	0	0
hsa-mir-941-4	0	0	0	0	0	0	0	0	0	0	0	0	0	0	0	0	0	0	0	0	0	0	0	0	0	0	0	0	0	0	0	0
hsa-mir-941-5	0	0	0	0	0	0	0	0	0	0	0	0	0	0	0	0	0	0	0	0	0	0	0	0	0	0	0	0	0	0	0	0
hsa-mir-942	27	47	37	80	54	35	16	52	22	33	44	46	18	69	48	28	33	56	62	64	79	97	5	30	32	33	43	53	46	63	37	73
hsa-mir-943	0	1	0	0	0	0	2	0	0	0	0	0	0	0	0	0	0	1	1	0	0	0	0	1	0	0	0	0	0	3	1	1
hsa-mir-944	660	996	368	415	521	42	21	412	262	267	279	614	192	832	694	431	263	2884	1020	1326	1083	1801	1123	1246	255	606	1046	1924	376	446	1297	343
hsa-mir-95	74	78	85	377	85	10	8	20	11	23	51	239	112	83	90	391	181	36	71	100	141	53	2	72	96	47	43	93	90	24	64	21
hsa-mir-9500	0	0	0	0	0	0	0	0	0	0	0	0	0	0	0	0	0	0	0	0	0	0	0	0	0	0	0	0	0	0	0	0
hsa-mir-96	42	31	24	64	28	61	38	38	11	82	44	42	16	34	40	37	24	36	60	40	79	74	19	90	25	26	91	17	70	13	239	68
hsa-mir-98	280	378	180	516	222	382	205	284	168	292	203	371	204	431	359	324	325	262	168	309	550	504	160	379	242	354	213	213	310	235	581	272
hsa-mir-99a	5109	7069	4839	10164	7093	10043	17948	11739	1492	13926	3020	9700	7999	9849	7592	14328	1745	1956	525	4392	4606	2754	182	250	894	2928	354	1775	1800	2667	2709	4899
hsa-mir-99b	43819	67327	44042	107451	45803	157994	62796	31909	12956	68330	52710	55524	86525	66079	49347	120145	77050	35870	41013	144056	171476	99803	6434	158773	43586	71188	57522	63116	64297	56700	150711	52570
